# Supplementary material for: Morphological differences in scoliosis curvatures as a cause of difficulties in its early detection based on angle of trunk inclination
Source: BMC Musculoskelet Disord. 2022 Nov 2;23:948. doi: 10.1186/s12891-022-05878-6 (PMC9628035; doi:10.1186/s12891-022-05878-6)
Supplement: Supplementary file 1 — Supplementary Material 1 [file 12891_2022_5878_MOESM1_ESM.xlsx]

## Sheet: F_baza_dziewczęta_11_05_2021
N.o	name and surname	age	sex	lordosis I	lordosis II	lordosis III	kyphosis I	kyphosis II	kyphosis III	I ATR-C-Th r/l	I ATR-C-Th deg	I ATR-Th r/l	I ATR-Th deg	I ATR-Th-L r/l	I ATR-Th-L deg	I ATR-L r/l	I ATR-L deg	II ATR-C-Th r/l	II ATR-C-Th deg	II ATR-Th r/l	II ATR-Th deg	II ATR-Th-L r/l	II ATR-Th-L deg	II ATR-L r/l	II ATR-L deg	III ATR-C-Th r/l	III ATR-C-Th deg	III ATR-Th r/l	III ATR-Th deg	III ATR-Th-L r/l	III ATR-Th-L deg	III ATR-L r/l	III ATR-L deg	D.T.bef.treat.r/l	D.T bef.treat.mm	D.T.aft.treat.r/l	D.T aft.treat.mm	Achilles contract.	valgus walk	knee valgus	instrument	start date of treat.	end treat.date	treat.time in months	RTG I	RTG I side	RTG I deg	Perdiolle	RTG II
1		11	F	32	25		24	22						r	6							r	6											l	15	l	5	n	n	n	skol/inkl	2018-08-13	2019-10-03	14	Th L	r	20	25
2		9	F	24	42		12	18				r	4			l	4			r	4			l	4									l	5	e					skol/inkl	2016-09-13	2017-09-19	11
3		9	F	32	30		34	30						r	4							r	0											l	7	l	5				skol/inkl	2012-05-29	2013-01-15	8
4		6	F	33	30		24	24						r	3							r	0											e		e			y		skol/inkl	2013-01-15	2016-01-14	35
5		7	F	30	36	36	25	28	28							l	5							l	4			r	3			l	3	l	5	e					skol/inkl	2015-11-17	2019-06-18	54	Th	r	8	10
5			F																																										L	l	15	20
6		17	F	25	26	19	5	2	2			r	5			l	7			r	5			l	3			r	3			l	3	e		e		n	n	n	skol/inkl	2019-06-26	2019-12-17	6	Th	r	28	30	Th
6			F																																										L	l	27	20	L
7		12	F	46	50		28	33				r	15			l	8			r	13			l	9			r	15			l	6	e		e		n	n	n	skol/inkl	2013-03-26	2015-01-13	22	Th	r	23	20	Th
7			F																																										L	l	16	15	L
8		10	F	30	40		30	28				r	5							r	6							r	4					l	5	e		n	n	n	skol/inkl	2017-09-12	2020-01-21	28
9		13	F	36	44	47	29	28	26					l	8							l	7							l	7			l	5	e			n		skol/inkl	2014-01-21	2016-11-08	34	Th L	l	12	15	Th L
11		12	F	39	28	25	20	8	12			r	3			l	5			r	4			l	5			r	2			l	4	l	5	e		n	n	n	skol/inkl	2019-04-16	2019-11-05	7	Th	r	12	15
11			F																																										L	l	11	10
12		11	F	30	32	34	26	26	28					l	7							l	5							l	4			l	5	e			n		skol/inkl	2011-01-20	2012-11-20	11
13		6	F	42	40		26	20				r	5							r	2													e		e					skol/inkl	2016-04-12	2016-10-18	6
14		8	F	34	38		34	30						r	2							r	5							r	4			e		e			y	y	skol/inkl	2008-04-18	2014-05-16	73
15		12	F	30	32		14	12						l	3							l	4											e		e			n		skol/inkl	2011-07-01	2012-01-20	6
16		6	F	40	42	40	30	24	26					r	7							r	5							r	3			e		e			y		skol/inkl	2015-12-15	2017-02-01	14	Th L	r	15	15	Th L
17		17	F	37	40		28	28						l	7							l	6											r	5	e			y	n	skol/inkl	2016-09-12	2017-04-23	7
18		16	F	28	30		16	20				r	13			l	4			r	10			l	5			r	7			l	6	r	10	e			n		skol/inkl	30.07.2013.	2014-12-10	15	Th	r	15	10	Th
18			F																																										L	l	13	10	L
19		11	F	38	24	36	34	30	26					r	6							r	4							r	5			e		e		n	n	n	skol/inkl	2014-12-02	2016-05-24	17	Th L	r	15	20
20		4	F	35	34		32	28						r	5							r	4											r	7	e		n	n	n	skol/inkl	2014-12-15	2016-10-04	22
21		9	F	37	40		17	18						r	4					l	4							l	4									y	y	y	skol/inkl	2012-10-23	2014-01-23	15
22		6	F	34	30		20	19						r	3							r	3							r	5			l	5	e			y		skol/inkl	2008-07-28	2015-02-16	79	Th L	r	17	20
23		7	F	27	28		28	30								r	4							r	3							r	4	l	5	e					skol/inkl	2012-08-14	2014-02-14	18
24		8	F	24	40	32	19	22	24					r	5							r	5							r	4			e		e					skol/inkl	2014-06-17	2016-03-02	21
25		7	F	31	23	24	20	14	20					r	4							r	3							r	6			l	10	l	3		y		skol/inkl	2010-04-26	2017-07-26	87
26		8	F	40	30	34	28	24	20					r	6							r	4							r	3			e		e		n	y	y	skol/inkl	2014-11-04	2016-09-20	22
27		18	F	36	38		24	26								l	4							l	4									l	8	e					skol/inkl	2012-10-30	2013-06-11	8
28		7	F	30	20	30	11	10	14					r	5							r	4							r	2			r	5	e		y			skol/inkl	2016-05-10	2017-03-14	10
29		11	F	24	28	27	26	27	32					l	3							l	4							l	3			e		e			y		skol/inkl	2018-12-11	2019-09-19	9
30		9	F	20	22		15	14				r	3			l	3			r	2			l	3			r	2			l	3	l	7	e		y	n		skol/inkl	2013-04-02	2014-09-15	17
31		13	F	30	34		30	28		l	6							l	6															l	5	l	15				skol/inkl	2011-09-20	2015-06-22	45
32		5	F	30	36		30	27						l	6							l	4							l	4			r	15	e		n	n	n	skol/inkl	2019-09-05	2019-12-05	3
33		6	F	44	48		34	30						r	3							r	3											e		e			y		skol/inkl	2003-10-21	2015-01-09	135
34		10	F	40	40	38	28	26	27					l	5									l	6					l	10			e		r	10				skol/inkl	2014-08-14	2019-12-16	64	Th L	l	9	10
35		11	F	36	38		24	26						r	8							r	6							r	5			r	15	e			n		skol/inkl	2011-08-10	2013-05-07	21
36		12	F	37	34		26	28				r	3			l	4			r	5			l	5			r	6			l	3	r	10	e			n		skol/inkl	2010-03-26	2013-02-15	35	Th	r	7	10	Th
36			F																																										L	l	10	15	L
37		11	F	32	40	40	18	20	26			l	4			r	12			l	0			r	3			l	2			r	3	e		e			n		skol/inkl	2013-07-23	2016-08-23	3	Th	l	18	20	Th
37			F																																										L	r	23	20	L
38		12	F	34	36		24	28		l	3			r	5							r	5							r	3			r	3	r	3		n		skol/inkl	2011-05-06	2012-08-14	36	Th L	r	27	20	Th L
39		10	F	32	30	28	22	25	27			l	3			r	4			l	3			r	0			l	4			r	0	r	10	e					skol/inkl	2017-05-24	2020-03-10	33
40		12	F	38	40	38	32	30	28					l	8							l	12							l	10			e		e					skol/inkl	2012-02-28	2015-03-31	37	Th L	l	18	15
41		11	F	40	40		32	40						r	5							r	3							r	3			l	7	e					skol/inkl	2016-11-29	2017-06-13	7
42		9	F	20	24	22	26	30	28					l	4							l	4							l	4			l	5	e			n		skol/inkl	2006-06-28	2012-09-20	75
43		14	F	48	50	46	30	32	25							l	4							l	5							l	2	e		e					skol/inkl	2012-09-11	2014-08-18	23
44		11	F	44	35		22	20						l	5							l	4							l	4			e		e					skol/inkl	2017-12-12	2020-02-04	26	Th L	l	13	10
45		7	F	36	38	31	25	27	23					r	4							r	4							r	0			r	10	e			y		skol/inkl	2011-01-11	2012-05-18	16
46		7	F	30	28		22	20				r	3			l	5			r	3			l	3			r	4			l	3	l	5	l	3		n		skol/inkl	2011-11-08	2012-12-16	12	Th	r	10	10
46			F																																										L	l	13	10
47		10	F	28	30	28	18	20	20			r	4							r	2							r	2					e		e		y	n	n	skol/inkl	2015-05-13	2019-02-12	45
48		7	F	34	35		21	25						r	3							r	6							r	5			e		e			y		skol/inkl	2018-03-06	2019-06-06	15
49		9	F	24	28	26	36	28	30					r	4							r	6							r	6			l	5	e			n		skol/inkl	2008-07-02	2012-04-10	35	Th L	r	15	10
50		13	F	30	34		38	32				r	3			l	7			r	3			l	5			r	3			l	4	r	3	e			n		skol/inkl	2011-02-21	2013-08-06	30
51		7	F	38	38	40	28	28	30					r	4							r	3							r	2			r	5	e				y	skol/inkl	2012-03-06	2018-05-15	74
52		8	F	40	40		30	20				l	4			r	4			l	4			r	4									r	15	r	5	y			skol/inkl	2017-11-07	2018-07-03	8					R
53		5	F	16	20		24	22						l	15							l	6							l	6			r	15	r	10		n		skol/inkl	2011-01-21	2011-11-22	10
54		7	F	27	20		24	15						r	6							r	4							r	2			l	10	e					skol/inkl	2017-11-14	2018-04-17	5
55		8	F	40	38		29	30						r	2							r	4							r	4			l	7	e		y	y	n	skol/inkl	2018-03-06	2019-12-03	21					R
56		8	F	50	55	43	40	40	35					r	7							r	6							r	5			e		e					skol/inkl	2016-05-10	2019-02-19	33	Th L	r	10	10
57		9	F	41	38		30	32				l	6							l	6									l	5			e		e		y	y	n	skol/inkl	2015-10-13	2016-04-05	6
58		9	F	30	42		20	24				r	4							r	2									r	2			e		e			y		skol/inkl	2015-11-02	2016-05-24	6
59		7	F	35	40		20	20				r	5							r	5							r	5					r	5	e					skol/inkl	2014-11-25	2017-05-30	30
60		5	F	20	23		22	24				r	7							r	5							r	5					e		e			y	y	skol/inkl	2007-03-06	2013-04-09	72
61		13	F	33	22		22	15						l	10							l	8							l	6			e		e			y		skol/inkl	2019-05-29	2019-07-24	2	Th L	l	20	15
62		6	F	40	38	35	28	34	20					l	2							l	7							l	9			l	7	e					skol/inkl	2008-05-26	2018-11-29	126	Th L	l	10	10	Th L
63		10	F	30	30	33	40	20	32			r	2			l	6			r	3			l	4			r	6			l	4	e		e					skol/inkl	2015-06-08	2019-10-29	52	Th	r	17	15	Th
63			F																																										L	l	6	10	L
64		14	F	30	28		20	22						r	5							r	2							r	2			l	5	e					skol/inkl	2016-02-16	2016-07-26	5
65		7	F	50	40	36	28	30	27					r	3							r	3							r	5					e		y	y		skol/inkl	2016-05-17	2019-04-02	35
66		6	F	33	34	37	28	26	31					r	4							r	5							r	3			e		e					skol/inkl	2018-12-11	2019-11-14	12	Th L	r	15	15	Th L
67		15	F	40	38	32	26	26	22	l	5	r	10			l	6			r	9			l	8			r	5			l	5	l	7	e					skol/inkl	2016-09-27	2017-07-11	10	Th	r	25	20	Th
67			F																																										L	l	30	25	L
68		8	F	21	15	25	19	17	27					r	3							r	2							r	2			e		e					skol/inkl	2018-06-26	2019-07-16	13
69		12	F	36	40	40	26	20	40					l	5							l	3							l	6			e		e					skol/inkl	2015-06-16	2018-10-02	40
70		10	F	30	31		20	32								l	3							l	3							l	3	e		e		y	y		skol/inkl	2015-06-16	2019-07-23	49
71		15	F	34	40	40	26	22	20							r	6							r	2							r	2	l	10	e					skol/inkl	2017-10-24	2018-11-20	13
72		8	F	38	37		31	34						l	5							l	4							l	2			e		e			y		skol/inkl	2012-01-17	2014-05-27	27
73		6	F	20	26	28	18	16	16	l	4	r	6			l	4	l	4	r	5			l	5	l	4	r	6			l	4	l	5	e					skol/inkl	2014-04-22	2015-08-24	16	Th	r	20	15
73			F																																										L	l	19	15
74		13	F	32	31		27	22						l	8							l	2																		skol/inkl	2019-10-29	2020-01-14	3	Th L	l	20	20
75		10	F	40	40	40	34	20	36			r	5			l	5			r	3			l	3			r	3			l	4	e		e					skol/inkl	2016-08-16	2017-11-07	15	Th L	l	14	15
76		12	F	44	38	40	28	30	32			r	7			l	4			r	6			l	0			r	6			l	2	r	20	r	5				skol/inkl	2016-06-28	2017-08-01	14	Th	r	13	15
76			F																																										L	l	18	15
77		15	F	33	34	35	30	20	35			l	6			r	10			l	8			r	8			l	6			r	9	r	10	e					skol/inkl	2016-01-26	2017-02-21	13	L	r	27	20
78		8	F	36	48	38	36	20	26			r	5							r	3							r	2					e		e					skol/inkl	2015-03-03	2017-06-06	27				15
79		10	F	40	38	38	35	36	28			r	3			l	4			r	3			l	5			r	3			l	3	e		e					skol/inkl	2005-01-12	2011-10-25	81	Th	r	18		Th
79			F																																										L	l	28	15	L
80		7	F	36	38		26	28						r	3							r	4							r	3			r	10	r	5		n		skol/inkl	2007-04-17	2012-10-02	66				25
81		11	F	40	38	42	23	26	24					r	5							r	5							r	4			e		e					skol/inkl	2006-04-30	2010-10-18	48	Th L	r	22		Th L
82		11	F	43	37	40	27	24	30					r	9							r	7							r	7			r	10	e		y			skol/inkl	2018-12-18	2019-09-12	9	Th L	r	15	20	Th L
83		14	F	40	38		33	34						r	3							r	3											e		e					skol/inkl	2012-04-24	2013-10-01	17				15
84		7	F	42	36		22	21						r	7	l	3					r	6							r	6			l	7	e					skol/inkl	2003-10-13	2011-07-12	93
85		13	F	36	30	36	8	-6	18	l	4	r	9			l	6			r	7			l	4			r	8			l	3	e		e					skol/inkl	2018-06-05	2020-02-27	20	Th	r	20		Th
85			F																																										L	l	14	20	L
86		6	F	40	40		24	20						r	6							r	3							r	2			r	10	e					skol/inkl	2016-10-04	2017-06-06	8				15
87		14	F	25	27		18	20				l	5							l	4			r	3									e		e					skol/inkl	2014-05-06	2016-09-06	28
88		7	F	35	40		28	36				r	5							r	2													r	5	e	5				skol/inkl	2017-01-10	2017-07-25	6
89		9	F	26	25		19	12				l	6							l	5													e		e			y		skol/inkl	2019-05-28	2019-12-17	7
90		10	F	55	44	49	35	36	30					r	2							r	5							r	5			e		e		y	y		skol/inkl	2018-04-24	2019-05-28	13
91		4	F	5	24	26	5	18	28			r	8			l	2			r	7			l	4			r	8			l	4	e		r	10				skol/inkl	2015-01-13	2020-02-06	61	Th	r	20		Th
91			F																																						skol/inkl				L	l	10	15	L
92		9	F	33	34	32	18	20	28					l	8							l	5							l	5			r	10	r	10				skol/inkl	2018-05-08	2019-06-04	13				15
93		6	F	20	16	19	14	10	19							l	3							l	5							l	6	l	5	l	3		y		skol/inkl	2001-12-07	2016-12-28	180	L	l	10		L
94		11	F	38	42	40	18	20	25			r	7			l	5			r	5			l	5			r	4			l	13	l	7	l	10				skol/inkl	2016-11-22	2019-09-17	34	Th	r	12	15	Th
94			F																																										L	l	17	15	L
95		17	F	52	45		34	36						r	10							r	10							r	8			l	3	e					skol/inkl	2015-06-11	2016-08-31	14				15
96		14	F	40	42	44	30	40	15					l	5							l	5							l	4			r	7	e			y		skol/inkl	2017-06-20	2018-06-12	12	Th L	l	17
97		8	F	43	38	46	23	40	30			r	4			l	7			r	8			l	7			r	8			l	10	e		e					skol/inkl	2012-07-31	2018-03-28	68	Th	r	30	15	Th
97			F																																										L	l	38	20	L
98		8	F	42	23	28	12	19	14			r	8			l	7			r	10			l	2			r	5			l	3	e		e					skol/inkl	2015-02-24	2019-10-31	56	Th	r	48	30	Th
98			F																																										L	l	36	25	L
99		10	F	28	30	32	28	31	30			l	5							l	3							l	3					e		e			y		skol/inkl	2012-03-20	2013-03-26	12				25
100		14	F	27	30	28	29	38	31							l	7							l	5							l	4	e		e					skol/inkl	2012-08-14	2013-12-10	16
101		11	F	30	28	28	18	20	20							l	5							l	2									e		e					skol/inkl	2013-08-20	2013-11-15	3	Th L	l	18
102		9	F	22	30	30	18	18	20					r	4							r	6							r	4			r	5	e		y	y		skol/inkl	2015-01-20	2015-12-03	11				20
103		14	F	34	30		20	24						r	7							r	4							r	4			e		e					skol/inkl	2016-08-02	2017-01-24	5
104		6	F	22	25	40	18	20	24					l	3							l	2							l	2			e		e					skol/inkl	2012-12-04	2019-04-05	76
105		9	F	46	45	50	42	33	30							r	6							r	3							r	5	r	10	r	5				skol/inkl	2013-07-02	2019-05-08	70
106		6	F	23	20	31	22	20	18			r	4							r	6							r	5					l	5	e					skol/inkl	2010-09-27	2011-09-22	12	Th	r	15
107		9	F	45	32	36	45	37	20					r	5							r	5							r	6			l	10	e				y	skol/inkl	2012-03-20	2016-03-01	48				15
108		10	F	58	46	48	50	46	44					l	4							l	4							l	4			e		e					skol/inkl	2009-05-25	2012-11-29	42
109		15	F	45	44		38	42				r	8			l	10			r	6			l	5			r	8			l	7	r	7	e					skol/inkl	2009-05-15	2012-03-06	34	Th	r	42		Th L
109			F																																										L	l	29	35	L
110		8	F	25	45	31	15	12	8			r	4			l	8			r	2			l	4			r	2			l	5	e		e					skol/inkl	2016-03-22	2020-03-12	48	Th	r	13	30
110			F																																										L	l	20	15
111		8	F	30	32	23	31	28	28			r	4			l	5			r	2			l	4			r	4			l	4	e		e			y		skol/inkl	2011-02-03	2016-02-24	60	Th	r	12	15	Th
111			F																																										L	l	10	10	L
112		7	F	40	36		34	24						l	6							l	6											r	10	e			y		skol/inkl	2017-08-22	2019-05-08	21				10
113		12	F	34	32		34	36						r	3							r	3											l	5	e					skol/inkl	2013-08-13	2013-12-12	3
114		15	F	35	46		20	30						l	6							l	3											e		e			y		skol/inkl	2019-03-26	2019-09-24	6	Th L	l	25		Th L
115		10	F	30	42	42	28	38	38			r	5			l	4			r	5			l	3			r	2			l	4	r	5	e					skol/inkl	2008-07-17	2013-04-16	57	Th	r	15	15
115			F																																										L	l	10	15
116		9	F	35	33		18	23				l	5							l	7													r	10	e					skol/inkl	2018-06-26	2019-06-04	12				10
117		9	F	20	15		8	8				l	3							l	3													e		e					skol/inkl	2016-03-22	2018-06-19	27
118		10	F	20	30	40	26	20	24					l	5							l	3							l	4			e		e			y		skol/inkl	2014-11-04	2020-01-07	61	Th L	l	10
119		9	F	30	40	36	14	37	34					r	6							r	5							r	4			e		e					skol/inkl	2017-01-17	2019-07-25	30	Th L	r	9	10
120		8	F	24	26		24	28						l	2							l	0											l	5	e					skol/inkl	2004-02-18	2011-09-28	91	Th L	l	8	5
121		13	F	34	40		28	30				r	5			l	5			r	5			l	4									e		e					skol/inkl	2016-08-30	2017-01-24	5				10
122		7	F	40	34	42	13	15	14					r	5							r	5							r	2			e		e		y	y	y	skol/inkl	2017-07-26	2018-05-08	10
123		11	F	30	26		23	20				r	3	l	5							l	6							l	5			e		e					skol/inkl	2011-04-12	2016-07-13	63	Th L	l	14
124		12	F	40	36		28	24				r	7							r	3													e		e					skol/inkl	2016-06-28	2016-11-15	5
125		12	F	40	30	44	36	40	28			r	9			l	9			r	8			l	3			r	7			l	4	e		e					skol/inkl	2013-01-10	2014-10-06	21	Th	r	23	10
126		9	F	37	36	40	22	22	20			r	9			l	3			r	8			l	3			r	4			l	2	e		e			y		skol/inkl	2018-03-16	2019-09-19	18	Th	r	10
126			F																																						skol/inkl				L	l	10	20
128		16	F	46	39		35	38				r	4			l	5			r	4			l	4			r	2			l	3	e		e					skol/inkl	2010-12-03	2012-04-03	17				15
129		10	F	36	31		24	14						l	6							l	6							l	6			l	10	e		y			skol/inkl	2017-09-19	2019-07-05	22	Th L	l	15	5	Th L
130		6	F	38	25	39	20	17	15			r	3							r	5							r	4					e		e					skol/inkl	2013-01-17	2019-03-26	74
131		8	F	34	32		21	23				r	3			l	3			r	3			l	3									e		e					skol/inkl	2010-12-28	2011-12-27	12				10
132		6	F	30	34	40	14	23	26			r	3							r	5													r	9	e			y		skol/inkl	2016-11-10	2017-09-12	10
133		14	F	34	32	40	36	26	23	l	4	r	4	l	4					r	4			l	3			r	3			l	3	e		r	5				skol/inkl	2012-01-04	2015-09-18	43	Th	r	10
134		7	F	60	51	52	30	26	25			r	5							r	4							r	3					e		e		y			skol/inkl	2018-09-18	2019-08-10	11
135		15	F	38	42	40	26	24	24			r	5			l	3			r	4			l	0			r	4			l	2	e		e					skol/inkl	2012-05-08	2014-01-15	20				5
136		7	F	26	40	40	22	26	24					r	4							r	3					r	4					e		e			y		skol/inkl	2017-12-05	2018-12-04	12
137		17	F	36	32	40	21	14	20			r	5			l	8			r	3			l	6			r	5			l	4	r	10	e					skol/inkl	2014-07-01	2017-04-18	33	Th	r	22		Th
137			F																																						skol/inkl				L	l	17		L
138		13	F	40	38		30	28						l	6							l	5							l	4			l	15	l	10				skol/inkl	2011-02-21	2013-04-26	26	Th L	l	17	10
139		10	F	40	38	40	23	25	20			l	4			r	6			l	6			r	4			l	7			r	3	e		e					skol/inkl	2007-11-15	2015-04-17	88	Th	l	33	15	Th
139			F																																										L	r	24	15	L
140		10	F	51	46	40	33	38	30					r	4					l	5							l	2					e		e					skol/inkl	2013-06-04	2018-01-09	55				30
141		9	F	39	36	30	19	21	10					r	3							r	3							r	2			e		e					skol/inkl	2010-06-14	2015-06-30	60				25
142		15	F	23	28	30	33	28	30					l	10							l	5							l	5			r	10	e					skol/inkl	2011-04-19	2013-04-23	24
143		13	F	24	35	32	24	24	26					r	5							r	3							r	2			r	7	e					skol/inkl	2014-11-25	2015-08-11	9
144		8	F	44	40	44	18	18	34					l	5							l	2							l	0			r	7	e					skol/inkl	2016-05-10	2017-08-01	15	Th L	l	11
145		6	F	30	30	52	20	18	30			r	5							r	4							r	5					r	7	e					skol/inkl	2016-01-19	2019-08-08	43	Th L	l	13		Th L
146		17	F	32	40		14	10								l	5							l	5									e		e					skol/inkl	2016-02-18	2017-02-28	12	L	l	15	15
147		9	F	34	34		10	20						r	5							r	3							r	3			e		e					skol/inkl	2016-08-16	2017-03-07	7				10
148		14	F	45	43		24	26				r	4	l	6					r	4	l	6							l	4			e		e					skol/inkl	2011-04-26	2014-01-28	33	Th L	l	14	15
149		7	F	26	28		21	23						r	3							r	4							r	3			e		e					skol/inkl	2005-05-27	2014-01-28	104
150		6	F	40	47		31	35						l	7							l	4											l	5	e					skol/inkl	2018-12-05	2019-06-06	6	Th L	l	14	15
151		6	F	28	32		32	28						r	5							r	5											e		e					skol/inkl	2013-02-26	2013-09-24	7
152		11	F	42	38		20	22						l	6							l	3											e		e					skol/inkl	2019-07-30	2020-02-06	7				15
153		11	F	26	22		30	16						l	6							l	5											e		e					skol/inkl	2015-07-14	2015-11-18	8
154		12	F	46	48		34	37				r	7			l	3			r	5			l	3			r	5			l	3	r	10	r	5				skol/inkl	2011-08-23	2015-01-08	41
155		10	F	38	40	38	18	16	20					l	5							l	4							l	0			r	5	e					skol/inkl	2014-03-16	2018-09-18	54
156		13	F	36	37	40	30	34	32					l	5							l	3							l	0			r	5	e					skol/inkl	2012-01-31	2015-01-29	36
157		10	F	35	38	32	34	34	30					l	4							l	4							l	3			l	10	l	5				skol/inkl	2011-06-21	2015-03-05	45	Th	l	10		Th L
158		15	F	40	33		15	13				r	4			l	2			r	4			l	6			r	5			l	6	r	5	e					skol/inkl	2020-02-06	2020-12-23	10	Th	r	22		Th
158			F																																										L	l	28	5	L
159		7	F	25	32	34	18	20	20			l	3							l	4							l	7					e		e			y	y	skol/inkl	2015-05-19	2016-07-19	12				15
160		18	F	46	48		20	21						r	6							r	5					r	5					e		e					skol/inkl	2011-11-08	2012-07-24	8				20
161		15	F	34	42		24	23				r	8			l	12			r	6			l	9			r	5			l	8	e		e					skol/inkl	2011-03-09	2013-02-19	23	Th	r	35		Th
161			F																																										L	l	38		L
162		17	F	42	38		27	24				r	8			l	3			r	6			l	4			r	6			l	4	e		e					skol/inkl	2018-01-16	2018-06-19	5	Th	r	25	25
162			F																																										L	l	18	25
163		12	F	30	28		26	24				r	3			l	6			r	4			l	5			r	4			l	5	e		e					skol/inkl	2012-05-08	2012-12-04	7	Th	r	23	20
163			F																																										L	l	11	15
164		12	F	37	36		33	34						l	5							l	5							l	4			e		e					skol/inkl	2012-03-13	2012-10-16	7				20
165		12	F	40	46		33	24				r	7							r	6							r	5					e		e		y			skol/inkl	2017-06-13	2018-02-20	8				10
166		17	F	45	46		36	38				r	3			l	5			r	3			l	3			r	5			l	5	e		e					skol/inkl	2011-09-01	2012-08-14	12	Th	r	17
166			F																																										L	l	15
167		7	F	24	26		25	23						r	5							r	4							r	4			r	7	e					skol/inkl	2012-07-24	2013-08-14	12				15
168		15	F	30	30	37	40	26	28			r	9			l	6			r	7			l	5			r	8			l	5	l	15	e					skol/inkl	2018-04-03	2019-02-12	10	Th	r	20	15
168			F																																										L	l	25
169		17	F	55	50		38	38						l	10							l	8							l	5			e		e					skol/inkl	2014-07-08	2014-12-01	5				15
170		15	F	38	42		38	44						l	6							l	5							l	4			e		e					skol/inkl	2010-03-23	2011-04-12	13				20
171		9	F	44	42	36	27	30	31			r	4			l	6			r	4			l	3			r	4			l	2	r	7	e					skol/inkl	2018-05-08	2019-02-12	9	Th	r	8
171			F																																						skol/inkl				L	l	10
172		10	F	42	29	30	28	27	30					l	3							l	5							l	3			e		r	10		y		skol/inkl	2017-09-20	2019-09-19	24				10
173		10	F	37	36	37	32	28	31					l	7							l	5							l	5			l	15	l	10				skol/inkl	2011-08-05	2018-08-01	84				5
174		7	F	34	30	28	22	21	15					l	3							l	3							l	4			r	7	e					skol/inkl	2009-01-09	2017-10-31	105
175		6	F	36	28	30	24	21	24					r	5							r	5							r	2			e		e					skol/inkl	2015-05-26	2016-11-22	18
176		15	F	43	45	40	42	40	38			r	4			l	5			r	3			l	4			r	4			l	4	e		e					skol/inkl	2011-03-03	2013-10-08	21	Th	r	8		Th
176			F																																										L	l	20		L
177		10	F	38	40	30	28	28	20			l	3							l	5							l	2					e		e					skol/inkl	2014-12-11	2015-12-17	12				10
179		13	F	50	40	48	50	42	43					l	6							l	6							l	3			e		e					skol/inkl	2012-11-20	2013-11-12	12				15
180		9	F	43	40	36	24	23	30			r	8							r	3							r	3			l	2	e		e					skol/inkl	2008-10-14	2016-12-06	97	Th	r	13		Th
181		8	F	26	30	28	24	26	23					r	4							r	5							r	4			e		e					skol/inkl	2013-02-14	2015-08-03	22	Th L	r	5		Th L
182		13	F	32	34	35	36	35	32					l	6									l	4					l	7			e		e					skol/inkl	2008-07-11	2012-04-03	45	Th L	l	13	10	Th L
183		11	F	29	40	36	8	7	13			r	10							r	7							r	8					e		e					skol/inkl	2016-03-22	2019-09-12	42	Th	r	34	5	Th
184		10	F	40	29		30	25				l	7			r	4			l	5			r	7									e							skol/inkl	2016-03-01	2019-04-02	35				15
185		10	F	31	35	38	27	25	20			l	3			r	5			l	4			r	3			l	10			r	5	e		e					skol/inkl	2013-02-08	2018-10-24	68	Th L	l	13	25	ThL
185			F																																										L	r	8		L
186		7	F	36	32	40	24	28	22					r	3							r	6							r	4			e		e			y	y	skol/inkl	2009-10-16	2015-08-18	70	Th L	r	11	15
187		8	F	42	40	45	32	35	45	l	10			r	6			l	8			r	4			l	6			r	4			e		e					skol/inkl	2007-09-21	2019-06-18	140	C Th	l	39	10	C Th
187			F																																										Th L	r	23	10	Th L
188		7	F	30	36	31	24	26	24			r	6							r	5							r	6					e		e					skol/inkl	2016-02-02	2018-07-31	21	Th	r	5	30
189		17	F	46	42	48	23	26	32			l	5			r	5			l	5			r	5									r	5	e					skol/inkl	2011-05-10	2012-03-27	10				25
190		8	F	34	32	31	25	24	26					l	4							l	5							l	5			e		e					skol/inkl	2017-03-14	2018-01-09	10				5
191		12	F	38	38	32	30	31	28			r	13			l	4			r	11			l	5			r	7			l	3	e		e					skol/inkl	2019-07-23	2020-02-05	7	Th	r	15
191			F																																						skol/inkl				L	l	14
192		9	F	44	36	38	30	24	26			r	4			l	4			r	5			l	4			r	5			l	5	e		e					skol/inkl	2018-10-23	2019-01-15	3	Th	r	12	15
192			F																																						skol/inkl				L	l	15	10
193		11	F	34	29	36	26	28	24					r	5							r	5							r	4			e		e				y	skol/inkl	2009-12-21	2013-08-13	44				10
194		6	F	30	29	32	29	26	28					l	6							l	2											r	20	e					skol/inkl	2018-09-18	2020-01-09	15				15
195		11	F	28	30	33	22	24	20							l	4							l	3							l	5	l	5	l	5				skol/inkl	2012-07-17	2015-04-09	33
196		5	F	42	48	46	28	30	32					r	5							r	7							r	6			e		e				y	skol/inkl	2015-06-16	2016-02-09	8
197		6	F	42	43	40	24	26	27			r	3							r	4							r	3					e		e					skol/inkl	2005-08-18	2007-02-28	18
198		10	F	34	36	35	26	24	28					r	3							r	3											e		e			y		skol/inkl	2015-02-09	2015-08-04	6
199		9	F	40	44	42	14	21	20					l	5							l	3											e		e					skol/inkl	2018-04-24	2019-01-08	9
200		6	F	39	35	38	18	12	14			r	11			l	4			r	8			l	3			r	7			l	4	e		e					skol/inkl	2019-10-15	2020-01-16	3	Th	r	16		Th
200			F																																						skol/inkl				L	l	7		L
201		14	F	28	30	32	20	14	18					r	3							r	0											r	10	e					skol/inkl	2015-05-19	2015-11-10	6				15
202		9	F	30	30	30	18	24	15			r	4			l	5			r	4			l	5			r	5			l	5	e		e			y		skol/inkl	2017-02-28	2019-10-17	32	Th	r	22	10	Th
202			F																																						skol/inkl				L	l	16		L
203		8	F		23	26		20	20					r	3							r	5											e		e			y		skol/inkl	2017-09-19	2019-12-19	27				15
204		8	F	34	32	40	33	34	36					l	5							l	5							l	5			e		e					skol/inkl	2012-07-24	2017-11-08	64	Th L	l	14	20	Th L
205		10	F	34	34	38	19	18	16					l	4							l	6							l	2			e		e			y		skol/inkl	2017-08-22	2018-10-09	14
206		11	F	50	52	48	40	43	41			r	3			l	4			r	4			l	4									e		e			y		skol/inkl	2010-03-20	2012-02-21	23				15
207		10	F	32	30	34	21	18	18			r	8			l	7			r	6			l	5			r	9			l	5	l	5	e					skol/inkl	2013-03-07	2020-01-21	82	Th	r	23		Th
207			F																																										L	l	15		L
208		9	F	35	36	38	18	20	21					l	5							l	5							l	4			e		e			y		skol/inkl	2015-08-25	2016-02-02	6
209		14	F	24	32	34	12	16	20	l	4	r	4			l	8			r	4			l	5			r	3			l	5	r	7	r	3				skol/inkl	2013-12-17	2014-10-23	10	Th	r	20	20	Th
209			F																																						skol/inkl				L	l	23	15	L
210		12	F	28	31	34	17	21	23							l	3							l	2									l	10	e					skol/inkl	2009-12-14	2012-09-18	33
211		12	F	34	36	38	32	29	32	l	4			r	5			l	4			r	3			l	4			r	5			e		e					skol/inkl	2008-09-09	2011-02-19	29				20
212		14	F	37	39	41	32	31	28					l	5							l	4											e		e					skol/inkl	2013-04-09	2013-10-15	6				25
213		10	F	28	33	40	28	32	38					l	5							l	6							l	5			r	5	e					skol/inkl	2011-12-06	2016-07-27	55	Th L	l	12
214		17	F	40	42	38	24	27	23			l	4							l	4			r	3									e		e					skol/inkl	2019-05-08	2019-12-10	7
215		10	F	30	44	37	24	20	23					r	3					r	4			l	5			r	4			l	5	e		e			y		skol/inkl	2017-02-07	2019-06-25	28
216		14	F	46	38	41	42	40	43					l	3							l	5							l	4			r	10	r	5			y	skol/inkl	2013-04-23	2014-01-07	9				10
217		17	F	36	32	32	37	31	35			l	4			r	3			l	5			r	5									l	7	l	4				skol/inkl	2013-02-12	2013-09-10	7
218		7	F	23	25	21	32	29	27			r	4			l	3			r	4			l	4									e		e					skol/inkl	2010-09-06	2011-01-17	4
219		6	F	34	28	41	27	38	26			r	4							r	4							r	3					l	5	e					skol/inkl	2008-03-10	2009-12-03	20
220		8	F	36	36	49	26	28	32					r	4							r	5							r	6			e		e			y		skol/inkl	2011-11-22	2019-02-12	87
221		5	F	36	31	32	26	26	28			r	4			l	3			r	3			l	5			r	2			l	3	l	5	e					skol/inkl	2012-06-01	2014-01-13	19	Th	r	14
221			F																																										L	l	16
222		13	F	46	48	39	36	34	25			r	7			l	6			r	6			l	6			r	4			l	5	e		e			y		skol/inkl	2014-08-12	2019-09-26	61	Th	r	38		Th
222			F																																						skol/inkl				L	l	36	15	L
223		6	F	20	34	38	20	24	24			r	4							r	3							r	3					e		e					skol/inkl	2013-12-03	2016-04-12	28				20
224		17	F	46	42	45	23	24	26			r	7			l	5			r	7			l	4			r	7			l	3	e		e					skol/inkl	2012-01-24	2013-03-05	14	Th	r	20	35
224			F																																										L	l	14	30
225		6	F	34	32	33	22	24	21			l	3							r	0							r	0					e		e					skol/inkl	2011-06-28	2012-06-06	12
226		9	F	40	37	30	37	21	30					l	3							l	0							l	0			e		e			y	y	skol/inkl	2014-02-18	2014-12-23	10				25
227		15	F	36	32	37	22	18	11			r	7			l	3			r	6			l	3			r	5			l	3	r	10	e			y		skol/inkl	2017-07-25	2018-10-02	15	Th	r	20	15
227			F																																										L	l	10
228		12	F	27	28	31	20	23	19					r	5							r	4							r	4			l	5	e					skol/inkl	2012-05-28	2014-07-09	26
229		16	F	52	32	42	40	28	38	l	4	r	5			l	4	l	5	r	6			l	4	l	5	r	6			l	4	e		e					skol/inkl	2016-11-08	2018-01-02	14	Th	r	34	15	Th
229			F																																										L	l	10	15	L
230		14	F	32	40	30	27	10	10			r	9							r	5							r	7					l	7	e					skol/inkl	2015-01-05	2018-05-08	40	Th	r	22
231		14	F	27	36		20	20						l	7							l	5.5											e		r	15				skol/inkl	2019-09-03	2019-12-12	3	Th L	l	15	25
232		9	F	32	30	30	33	31	24			r	4			l	5			r	3			l	4			r	3			l	4	e		e					skol/inkl	2010-03-08	2015-05-19	62				10
233		12	F	28	32	33	26	28	21			r	4							r	5			l	5			r	3			l	5	l	15	l	5			y- szpotawoĹ›Ä‡	skol/inkl	2010-11-19	2013-12-13	37				0
234		13	F	47	45	48	32	32	34			r	5							r	6							r	5					r	5	e					skol/inkl	2019-10-31	2020-01-30	3				15
235		8	F	34	37	38	17	24	20			r	8							r	6							r	7					e		e					skol/inkl	2018-11-13	2020-01-07	14	Th	r	14
236		10	F	34	28	40	24	28	20							r	6							r	5							r	4	r	7	e					skol/inkl	2010-01-15	2017-07-18	90	L	r	12
237		11	F		32			28				r	3			l	5			r	4			l	4									e		l	7				skol/inkl	2011-10-13	2013-10-22	34
238		9	F	38	40	40	24	15	31					r	6							r	5							r	3			e		e					skol/inkl	2015-05-19	2018-07-17	38	Th L	r	5	15
239		13	F	30	40	35	22	26	23			r	4			l	3			r	4			l	2									e		e			y		skol/inkl	2017-02-21	2017-08-22	6				15
240		13	F	34	40	40	20	30	28					l	7							l	4							l	5			e		e			y		skol/inkl	2016-11-15	2018-05-08	18
241		11	F	32	38	33	12	24	28			r	4			l	6							l	4							l	2	e		e			y		skol/inkl	2018-04-17	2019-09-10	17				5
242		10	F	25	26	23	21	24	22					r	3							r	3							r	2			e		e					skol/inkl	2012-02-07	2012-07-31	5
243		16	F	44	38	46	32	34	33			r	3			l	3			r	4			l	4									e		e					skol/inkl	2007-12-14	2011-09-27	45
244		10	F	38	38	36	10	10	21			r	6			l	3			r	5			l	4			r	10			l	2	e		e					skol/inkl	2009-06-01	2020-02-04	128	Th	r	20		Th
244			F																																										L	l	11		L
245		16	F	24	38	40	44	30	38			r	4			l	6			r	4			l	2			r	4			l	2	r	7	e					skol/inkl	2012-02-19	2016-12-27	58
246		6	F	34	35	34	20	25	24			r	4							r	2													e		e					skol/inkl	2017-08-29	2019-02-01	18				20
247		7	F	35	33	32	27	34	28			r	3							r	2							r	5					e					y		skol/inkl	2012-02-14	2014-05-27	27				10
248		9	F	35	24	37	28	21	20			r	3			l	5			r	2			l	5			r	3			l	5	e		e					skol/inkl	2013-04-23	2020-01-20	80	Th	r	14		Th
248			F																																										L	l	26		L
249		10	F	34	32	30	26	24	22					r	4							r	4											r	20	r	10				skol/inkl	2010-11-09	2014-11-18	36
250		11	F	41	38	42	30	28	32			r	3			l	3																	l	5	e					skol/inkl	2009-04-17	2013-04-23	48				10
251		3	F	26	25	28	13	17	21			r	3							r	8													e		e			y	y	skol/inkl	2017-05-23	2018-07-31	14	Th	r	10	20	Th
252		10	F	36	34	30	30	28						r	5							r	5											e		e					skol/inkl	2012-08-21	2013-03-19	7
253		11	F	38	40	42	21	20	18					l	5							l	3											e		e			y		skol/inkl	2013-01-31	2013-11-19	10
254		7	F	40	40	36	20	24	20					r	4							r	3							r	0			r	12	e					skol/inkl	2015-12-29	2016-11-22	11				10
255		14	F	26	24	30	32	34	34			l	6							l	5							l	5					r	10	e					skol/inkl	2010-12-28	2014-03-18	39
256		9	F	36	34	38	38	35	37							l	5							l	4									e		e					skol/inkl	2012-11-13	2013-02-12	3	Th L	l	18
257		7	F	30	23	29	18	17	10			r	6			l	4			r	6			l	4			r	5			l	4	e		e			y		skol/inkl	2016-02-09	2020-01-09	47	Th	r	11		Th
257			F																																						skol/inkl				L	l	8		L
258		14	F	26	28	24	20	21	19							l	6							l	5							l	5	l	10	l	7				skol/inkl	2012-08-14	2013-12-17	16				20
259		8	F	30	36	33	18	20	21							l	5							l	5							l	4	e		e					skol/inkl	2016-01-19	2016-10-11	9				15
260		6	F	21	24	22	24	23	25			r	5			l	2			r	5			l	4			r	3			l	11	e		e					skol/inkl	2011-06-22	2018-07-31	85				10
261		8	F	32	34	32	30	35	32			r	2			l	4			r	3			l	4									e		e					skol/inkl	2012-04-03	2013-06-11	13
262		7	F	35	25	28	29	18	23			r	3			l	6			r	3			l	3									e		e					skol/inkl	2019-06-17	2019-09-24	3	Th	r	10
263		6	F	24	24	30	24	28	20							r	2							r	6							r	0	l	7	e				y	skol/inkl	2013-03-12	2019-09-05	77
264		16	F	46	43	39	34	36	32			r	4			l	5			r	4			l	5			r	5			l	6	e		e					skol/inkl	2007-11-20	2013-11-19	72	Th	r	16
264			F																																						skol/inkl				L	l	20	10
265		9	F	41	37	38	24	32	28					r	4							r	2											e		e			y		skol/inkl	2019-03-26	2019-09-17	6	Th L	r	5
266		19	F	42	39	44	36	35	38			r	4			l	3			r	2			l	0									r	5	r	5				skol/inkl	2013-04-02	2013-10-01	6				20
267		14	F	20	20	22	26	20	24					l	6							l	4											e		e					skol/inkl	2015-03-03	2015-09-08	6				25
268		14	F	38	36	39	26	28	32			r	5			l	6			r	6			l	5			r	4			l	5	e		e					skol/inkl	2012-09-21	2012-12-07	3	Th	r	25	5
268			F																																						skol/inkl				L	l	26
269		13	F	42	38	40	33	30	24					r	6							r	10							r	8			e		e					skol/inkl	2012-04-24	2016-07-12	51	Th L	r	25		Th L
269			F																																						skol/inkl				L	l	8	30	L
270		12	F	35	33	36	20	21	23					l	9							l	6							l	4			e		e					skol/inkl	2019-01-24	2019-12-05	11	Th L	l	20	35
271		7	F	23	21	20	23	22	20			r	11			l	9			r	5			l	4							l	4	e		e					skol/inkl	2005-11-21	2012-02-08	75	Th L	l	14	20
272		15	F	44	40	43	36	26	28			r	3							r	2													e		e					skol/inkl	2016-03-01	2016-07-12	4				15
273		9	F	36	36	38	26	14	20			l	5							l	4							l	4					e		e					skol/inkl	2016-03-01	2016-07-12	4				20
274		9	F	24	26	25	30	33	32					r	3							r	6							r	5			r	7	e					skol/inkl	2015-04-14	2016-08-09	16				10
275		6	F	21	28	25	33	28	35			r	3							r	2							r	5					e		e			y		skol/inkl	2011-10-30	2018-10-02	83
276		12	F	40	40	40	35	30	30			r	3							r	4							r	3					e		e					skol/inkl	2011-07-19	2017-07-04	72
277		14	F	44	34	36	40	38						l	5							l	2											r	10	e				szpotawoĹ›Ä‡	skol/inkl	2016-05-10	2017-11-07	18
278		15	F	40	35	37	24	23	22			r	7			l	3			r	7			l	4									e		e					skol/inkl	2018-11-14	2019-08-08	9	Th	r	28
278			F																																						skol/inkl				L	l	16
279		10	F	34	33	29	21	20	19	l	3	r	5			l	2			r	5			l	4			r	4			l	4	r	5	e					skol/inkl	2011-11-03	2013-10-22	23	Th	r	11		Th
279			F																																						skol/inkl				L	l	12	25	L
280		13	F	30	38	40	26	29	21							l	7							l	5							l	3	r	7	e					skol/inkl	2017-03-14	2018-12-04	21				20
281		14	F	23	24	26	11	12	10					l	4							l	4											e		e					skol/inkl	2011-12-13	2013-06-18	18				10
282		8	F											l	5																			l	10						skol/inkl	2012-02-20	2013-05-28					15
283		10	F	38	32	32	38	37	35			r	5							r	8							r	7					e		e					skol/inkl	2014-08-12	2020-03-12	67
284		18	F	45	46	44	36	39	42			r	14			l	0			r	8			l	0			r	6			l	o	e		e					skol/inkl	2010-02-12	2011-09-06	19
285		8	F	35	36	38	40	42	39					r	4							r	4							r	3			r	7	e					skol/inkl	2013-04-23	2013-12-03	8
286		10	F	42	55	36	14	14	14			r	6							r	10							r	9					e		e					skol/inkl	2014-12-16	2019-03-26	51	Th	r	21
287		8	F	30	30	30	28	28	30					r	4							r	4							r	2			r	7	e					skol/inkl	2016-03-08	2017-01-24	10
288		14	F	40	36	38	25	28	26					l	3							l	4											e		e			y		skol/inkl	2016-01-11	2018-12-04	35
289		13	F	36	42	39	34	36	38					l	4							l	4											r	5	r	5				skol/inkl	2009-03-03	2011-03-08	24				25
290		14	F	31	22	22	15	16	15			r	5			l	5			r	2			l	4			r	5			l	2	e		e					skol/inkl	2019-03-05	2019-09-26	6
291		16	F	36	38	42	44	45	42					r	5							r	4											l	5	e					skol/inkl	2012-09-23	2013-11-15	14
292		14	F	39	43	48	32	35	34			l	24			r	12			l	22			r	10			l	20			r	8	r	3	r	3				skol/inkl	2012-05-29	2012-11-20	6	Th	l	55
292			F																																										L	r	27
293		11	F	40	43	44	25	27	33					l	10							l	8							l	4			r	10	r	10	y			skol/inkl	2018-06-02	2019-07-02	12	Th L	l	26
294		7	F	48	36	38	28	24	26					l	5							l	2					r	3			l	3	e		e					skol/inkl	2016-09-15	2020-02-28	41				35
295		14	F	38	30	22	22	16	10			r	5			l	12			r	3			l	12			r	4			l	8	e		e					skol/inkl	2018-05-22	2020-01-28	20	Th	r	25	25
295			F																																						skol/inkl				L	l	26	25
296		7	F	40	40	34	26	30	38					l	3							l	3							l	5			e		e					skol/inkl	2014-07-29	2015-12-29	17
297		7	F	35	28	28	24	24	16					r	5							r	3							r	3			l	7	e					skol/inkl	2014-07-29	2017-01-10	42				20
298		10	F	34	36	38	22	26	21					l	8							l	6							l	5			e		e					skol/inkl	2008-02-09	2013-08-20	60	Th L	l	22	25	Th L
299		5	F	40	38	40	35	26	35			r	5			l	5			r	3			l	3			r	4			l	4	e		e					skol/inkl	2005-12-06	2014-07-01	103	Th	r	26		Th L
299			F																																										L	l	9		L
300		6	F	33	55	40	52	36	35					l	6							l	4							l	4			e		e					skol/inkl	2009-03-17	2016-10-25	91	Th L	l	9	20	Th L
301		6	F	34	36	38	23	24	21					r	3							r	2											l	7	e					skol/inkl	2010-09-24	2014-07-15	46				20
302		7	F	36	34	32	28	26	30					l	5							l	7									l	4	r	9	r	8				skol/inkl	2018-03-20	2018-11-20	8				10
303		11	F	20	22	28	20	12	18					r	4							r	4							r	4			e		e			y		skol/inkl	2014-12-19	2018-09-25	45				10
304		16	F	43	46	39	34	36	42					l	14							l	12							l	10			e		e					skol/inkl	2009-03-04	2014-12-15	69	Th L	l	45		Th L
305		8	F	36	24	32	24	23	23					r	5							r	3											e		e					skol/inkl	2018-05-15	2019-10-01	17
306		12	F	32	34	31	28	30	32					l	6									l	5							l	5	r	7	e					skol/inkl	2011-07-15	2013-05-20	23
307		14	F	40	40	36	24	18	22			r	10			l	5			r	8			l	6			r	10			l	5	e		e					skol/inkl	2014-07-22	2016-12-06	29	T h	r	28	35	Th
307			F																																						skol/inkl				L	l	18		L
308		8	F	32	28	26	20	20	21					l	3							l	7							l	6			r	10	e		y	y		skol/inkl	2017-04-04	2017-09-26	5
309		7	F	38	42	40	26	29	28					r	2							r	7							r	3			e		e					skol/inkl	2008-02-08	2017-03-07	109	Th L	r	14	25	Th L
310		7	F	50	38	35	22	32	25					r	5							r	3							r	3			e		e			y		skol/inkl	2018-10-02	2019-12-03	14				20	Th L
311		12	F	34			40							r	4							r	3													e					skol/inkl	2012-11-20	2014-07-29	20
312		10	F	54	56	51	45	45	46					l	5							l	4							l	3			e		e					skol/inkl	2013-07-30	2019-06-18	71	Th L	l	26	10	Th L
313		10	F	30	32	29	28	26	29							r	4							r	4							r	4	e		e					skol/inkl	2008-11-17	2012-10-18	46
314		10	F	29	25	26	20	14	19					l	3							l	3											l	5	l	7				skol/inkl	2019-03-05	2019-11-05	8
315		8	F	28	28	30	12	18	18			r	6							r	6							r	5					e		e					skol/inkl	2015-04-27	2018-09-11	37	Th	r	18	20
316		10	F	30	28	42	20	18	26			r	4			l	4			r	4			l	0			r	3			l	0	r	15	e					skol/inkl	2018-04-17	2019-07-16	15
317		8	F	30	45	36	15	23	19			l	5							l	3													e		e			y		skol/inkl	2018-01-16	2018-12-11	11
318		15	F	43	48	42	32	35	37					l	7							l	6							l	5			e		e					skol/inkl	2011-07-05	2013-09-27	25				15
319		12	F	40	30	35	28	20	24			l	4			r	4			l	4			r	2									l	7	e					skol/inkl	2013-11-19	2014-10-07	11
320		10	F	24	26	22	32	28	26					r	6							r	5							r	5			l	3	e					skol/inkl	2006-09-25	2013-08-20	83
321		14	F	42	40	40	30	36	32					l	15							l	15							l	13			e		e					skol/inkl	2015-04-07	2016-08-09	16
322		6	F	30	24	26	28	20	18							l	5							l	4							l	3	l	10	e					skol/inkl	2011-02-07	2017-05-23	75
323		10	F	40	36	30	34	31	30					r	3							r	5							r	3			r	7	e					skol/inkl	2015-02-24	2016-10-25	20
324		14	F	40	38	36	27	25	24					l	4							l	4							l	3			l	3	e					skol/inkl	2012-11-06	2013-05-14	6
325		9	F	50	35	40	15	25	23					l	6							l	5							l	5			r	10	e					skol/inkl	2018-05-29	2019-01-08	8
326		10	F	24	26	23	31	28	26			r	8			l	6			r	6			l	3			r	6			l	3	e		e					skol/inkl	2008-06-23	2014-03-27	69	Th	r	18		Th
326			F																																										L	l	13		L
327		8	F	30	36	42	22	28	26			r	4							r	4							r	4					r	10	e					skol/inkl	2015-04-21	2018-10-02	38					L
328		10	F	40	38	41	36	28	32					r	3							r	3							r	3			e				y			skol/inkl	2016-08-02	2016-11-29	3				20
329		14	F	40	40	38	20	15	21							l	12							l	8							l	7	l	7	e					skol/inkl	2014-09-09	2016-01-12	16	Th L	l	22	15	Th L
330		16	F	52	50	48	30	30	28					l	8							l	6							l	7			e		e					skol/inkl	2016-08-16	2019-10-24	38
331		15	F	28	30	24	26	28	24			r	6			l	4			r	5			l	5			r	6			l	4	e		e					skol/inkl	2016-11-22	2017-10-10	11	Th	r	18
331			F																																						skol/inkl				L	l	18	20
332		6	F	44	40	42	30	30	28					r	6							r	6							r	5			e		e					skol/inkl	2016-06-14	2016-06-28	1
333		10	F	28	28	30	30	28	31			r	5							r	4													r	10	e				y	skol/inkl	2013-01-15	2013-10-31	9				20
334		6	F	45	37	41	20	26	24					r	6							r	3											r	10	e					skol/inkl	2018-11-27	2019-05-14	6				15
335		9	F	30	33	31	30	21	26					r	3							r	3							r	0			e		e			y		skol/inkl	2016-09-27	2018-11-20	16
336		13	F	44	50	40	30	30	18			r	7			l	5			r	7			l	5			r	4			l	4	r	10	e					skol/inkl	2015-02-03	2018-03-27	37	Th	r	15
337		10	F	43	46	45	32	37	34			r	6							r	6													e		e					skol/inkl	2017-05-30	2018-03-16	10	Th	r	13
338		13	F	30	28	32	26	28	24					l	4									l	4					l	4			e		e					skol/inkl	2012-10-30	2013-11-12	12	Th L	l	22
339		13	F	36	38	32	31	29	27	l	8	r	12			l	8			r	10			l	7			r	8			l	7	e		e					skol/inkl	2012-04-24	2012-07-19	3	Th	r	47	15
339			F																																										L	l	50	15
340		14	F	32	34	35	22	18	20			l	4			r	7			l	8			r	7									e		e					skol/inkl	2017-04-04	2017-10-03	6	Th	l	18	25
340			F																																						skol/inkl				L	r	11	35
341		16	F	18	20	21	18	19	20			r	4			l	5			r	4			l	5			r	4			l	5	l	6	e					skol/inkl	2012-05-22	2013-10-01	15	Th	r	30	40	Th
341			F																																										L	l	15	20	L
342		7	F	32	40	36	8	19	12			r	5							r	2																				skol/inkl	2018-03-13	2018-11-13	8				15
343		15	F	46	43	39	32	31	35			r	4							r	4													l	10	l	3				skol/inkl	2011-03-02	2012-09-25	18				25
344		7	F	40	42	38	18	22	19					l	7							l	5							l	9			e		e			y		skol/inkl	2016-09-27	2020-01-07	40	Th L	l	15	15	Th L
345		14	F	36	40	20	20	20	18			r	8			l	4			r	6			l	4			r	10			l	5	e		e					skol/inkl	2015-05-19	2019-02-14	45	Th	r	22		Th
345			F																																										L	l	15		L
347		8	F	40	38	41	24	26	28					r	5							r	3							r	2			e		e					skol/inkl	2016-05-24	2019-05-21	34				15
348		13	F	45	45	38	20	25	17			r	16			l	6			r	12			l	5			r	13			l	6	e		e					skol/inkl	2018-06-19	2020-02-04	20	Th	r	18	20	Th
348			F																																						skol/inkl				L	l	11	15	L
349		11	F	48	42	37	28	10	17			r	5			l	3			r	5			l	3			r	6			l	2	e		e					skol/inkl	2013-10-13	2019-02-12	64	Th	r	10		Th
349			F																																						skol/inkl							15	L
350		16	F	32	40	38	36	28	30					r	3							r	5							r	5			e		e					skol/inkl	2016-09-18	2016-12-29	3				15
351		8	F	35	38	33	20	21	22			r	9							r	8							r	9					e		e					skol/inkl	2015-09-01	2019-09-24	48	Th	r	20	10	Th
352		15	F	34	32	36	32	31	34			r	7			l	9			r	6			l	8									e		e					skol/inkl	2005-03-14	2013-02-26	95	Th	r	36
352			F																																										L	l	24
353		10	F	44	38	42	32	24	28			l	4			r	4			l	3			r	3									e		e			y		skol/inkl	2016-06-28	2016-12-13	6				20
354		10	F	28	26	24	30	32	34			r	4			l	4			r	4			l	4									l	5	e					skol/inkl	2009-08-06	2012-12-11	40				35
355		14	F	34	36	31	28	32	30					l	6							l	6							l	4			e		e					skol/inkl	2007-03-19	2011-05-05	50	Th L	l	10	20
356		6	F	40	37	38	30	32	31							l	5							l	4							l	4	e		e					skol/inkl	2019-07-18	2019-09-05	2	Th L	l	20
357		16	F	24	25	26	14	12	16			r	6			l	4			r	6			l	4									r	10	e					skol/inkl	2012-08-07	2013-10-01	13	Th	r	30
357			F																																										L	l	15	10
358		6	F	36	30	49	32	28	34			r	5			l	3			r	5			l	4			r	2			l	2	e		e					skol/inkl	2008-05-30	2019-06-18	133	Th	r	21	15	Th
358			F																																						skol/inkl				L	l	25	25	L
359		10	F	30	38	34	15	24	21			l	3							l	7													e		e			y		skol/inkl	2017-04-18	2017-10-17	6				15
360		7	F	42	44	34	40	28	20			r	7							r	5							r	2					e		e					skol/inkl	2016-03-15	2018-07-24	28				20
361		6	F	35	40	38	24	25	26					r	5							r	4							r	3			r	7	e					skol/inkl	2014-12-15	2016-06-28	18				20
362		8	F	40	40	40	14	18	30					r	5							r	3							r	0			e							skol/inkl	2015-12-22	2017-12-19	24
363		16	F	48	46	43	33	32	30					l	3							l	3											l	5	e					skol/inkl	2012-01-10	2013-09-24	19
364		14	F	40	46	42	30	29	31					l	6							l	3											e		e			y		skol/inkl	2017-02-21	2017-07-04	5	Th L	l	8
365		10	F	34	30	38	21	20	18					l	3							l	4							l	0			e		e					skol/inkl	2010-06-28	2014-09-09	51
366		15	F	20	21	21	20	23	24			r	6			l	5			r	5			l	5									r	10	e					skol/inkl	2019-07-09	2020-01-23	6
367		6	F	44	33		28	32				l	7									l	7							l	2			e		e					skol/inkl	2015-08-10	2018-10-16	38	Th L	l	10	10
368		9	F	24	26	25	22	10	21			r	3			l	6			r	6			l	9			r	9			l	15	e		e					skol/inkl	2014-06-18	2020-02-14	68	Th	r	12		Th
368			F																																										L	l	15		L
369		6	F	19	21	20	21	23	22					r	4							r	4											r	7	r	5				skol/inkl	2012-01-17	2012-10-30	9				10	L
370		14	F	38	36	34	28	26	24			r	5			l	12			r	5			l	10			r	5			l	8	r	10	r	5				skol/inkl	2013-07-25	2013-11-12	4	Th	r	20	10
370			F																																										L	l	10	15
371		14	F	28	26	30	38	39	42			r	5			l	12			r	5			l	12									r	10	r	5				skol/inkl	2013-07-25	2013-11-12	4	Th	r	20
371			F																																										L	l	35	20
372		10	F	32	30	31	26	24	28			r	4			l	4			r	6			l	3									r	5	e					skol/inkl	2019-07-25	2020-01-07	6	Th	r	6	10
372			F																																						skol/inkl				L	l	4	15
373		6	F		40	25		24	20			r	6			l	4			r	10			l	3			r	11			l	5	l	10	e					skol/inkl	2008-06-23	2020-02-25	140	Th	r	21	25	Th
373			F																																										L	l	17	10	L
374		7	F	31	40	21	30	22	20					r	10							r	8							r	6			l	7	e			y		skol/inkl	2014-04-01	2019-10-03	66	Th L	r	17	5	Th L
374			F																																													15
375		14	F	30	32	29	30	31	32			r	8			l	5			r	8			l	4									e		e					skol/inkl	2013-09-17	2014-10-23	12	Th	r	25	15
375			F																																										L	l	36	15
376		15	F	44	42	41	34	46	32			r	5							r	3													e		e					skol/inkl	2012-03-27	2012-07-17	4	Th	r	3
377		9	F	36	36	44	24	14	27			r	5			l	6			r	5			l	5			r	5			l	5	e		e					skol/inkl	2014-07-08	2020-01-02	66	Th	r	8	30
377			F																															e											L	l	8	25
378		13	F	46	42	48	36	32	34					l	5							l	5											e		e					skol/inkl	2012-03-27	2014-11-21	32				5
379		14	F	37	40	37	20	25	24					r	5							r	4											e		e					skol/inkl	2019-07-09	2019-12-05	5	Th L	r	16	10
379			F																																						skol/inkl							10
380		10	F	32	35	34	24	26	23			r	6			l	6			r	5			l	7									e		e					skol/inkl	2008-07-21	2011-06-07	35	Th	r	28		Th
380			F																																										L	l	32	20	L
381		13	F	45	47	43	34	32	31			r	5			l	4			r	4			l	3									r	5	e			y		skol/inkl	2011-04-14	2014-01-21	33
382		12	F	40	42	43	21	22	20			r	4			l	5			r	3			l	5									e		e					skol/inkl	2014-07-18	2014-12-04	5	Th	r	16	30
382			F																																										L	l	22	25
384		11	F	32	32	30	18	21	20			r	3			l	3			r	8			l	4			r	8			l	4	e		e			y		skol/inkl	2015-04-27	2019-09-10	53	Th	r	21
384			F																																										L	l	18	10
385		7	F		40	48		30	35					l	3							l	6							l	2			l	7	e					skol/inkl	2013-03-14	2019-01-15	70	Th L	l	15	25
386		13	F	40	38	30	24	20	10			r	10			l	5			r	13			l	5			r	12			l	6	e		e					skol/inkl	2014-01-23	2018-04-17	51	Th	r	32	20	Th
386			F																																										L	l	20	15	L
387		12	F	34	35	32	24	21	20			r	6			l	12							l	12									l	7	l					skol/inkl	2011-03-10	2011-05-31	2	Th L	l	20	15
388		6	F	30	32	31	28	27	25					r	4																			e		e			y		skol/inkl	2013-11-18	2014-08-14	9				30
389		9	F	30	32	34	30	28	31					l	5							l	6											l	10	e			y	y	skol/inkl	2013-06-11	2013-10-08	3				25
390		9	F	30	32	34	24	23	21					r	4							r	5											e		e					skol/inkl	2012-02-28	2014-07-07	29				20
391		12	F	17	21	22	11	12	10							l	3							l	5									l	7	e					skol/inkl	2012-10-16	2013-03-28	10	L	l	15		L
392		11	F	45	44	43	32	31	28					l	11							l	10							l	8			r	7	e					skol/inkl	2013-12-17	2014-08-28	9	Th L	l	12		Th L
393		8	F	29	31	32	23	24	26					l	5							l	5											e		e			y		skol/inkl	2018-05-16	2019-01-22	7
394		18	F	43	44	46	36	38	42			l	6			r	13			l	7			r	13			l	8			r	8	e		e					skol/inkl	2011-06-12	2014-09-04	39	Th L	l	19	10	Th L
394			F																																										L	r	26	10	L
395		13	F	40	42	38	37	34	32					l	4							l	5											e		e					skol/inkl	2012-09-18	2013-04-09	7
396		12	F	25	24	26	17	19	21			r	4							r	4													l	5	e					skol/inkl	2012-06-19	2013-02-22	8				20
397		17	F	45	46	42	26	24	30					r	11							r	10							r	8			l	10	e					skol/inkl	2010-05-31	2014-03-27	46	Th L	r	21	30
398		13	F									l	5			r	5			l	6			r	12			l	4			r	6	l	20						skol/inkl	2009-03-27	2011-06-14	27	Th	l	22		Th
398			F																																										L	r	12		L
399		9	F	35	34	32	25	24	22					r	4							r	4							r	4			l	5	e				y	skol/inkl	2013-10-12	2014-10-27	12				25
400		15	F	35	30	35	32	27	36					r	6							r	3							r	3			r	15	e					skol/inkl	2019-03-03	2020-02-18	11	Th L	r	23	20
401		6	F	30	34	40	30	30	28					r	3							r	4							r	3			e		e		y	y		skol/inkl	2015-11-24	2017-05-23	18				15
402		7	F	30	42	35	28	23	26					l	6							l	3											r	15	e					skol/inkl	2018-04-03	2018-08-14	16
403		12	F	28	33	30	15	10	12			r	5			l	4			r	2			l	3									e		e					skol/inkl	2019-07-25	2019-11-12	3				20
404		13	F	37	35	36	30	28	32					r	4							r	4											l	5	e					skol/inkl	2013-06-25	2014-12-04	18
405		8	F	24	23	25	31	28	26			r	5			l	4			r	4			l	4			r	2			l	3	e		e					skol/inkl	2009-04-19	2014-12-11	63	Th	r	12
405			F																																										L	l	3
406		7	F	28	40	30	18	12	10			r	3			l	5			r	3			l	4			r	2			l	4	r	7	e					skol/inkl	2013-07-01	2016-08-02	37	Th	r	20
406			F																																										L	l	24	10
407		7	F	34	42	42	22	32	20					l	6							l	3							l	0			e		e					skol/inkl	2015-02-19	2016-08-23	18				5
408		8	F	37	36	38	34	34	32					l	4							l	4											l	5	e					skol/inkl	2010-04-26	2013-10-28	40				15
409		8	F	24	21	26	14	12	18					l	4							l	5											e		e					skol/inkl	2013-10-28	2014-07-16	9				20
410		8	F	33	34	36	24	24	26			r	4							r	5													e		e					skol/inkl	2009-02-13	2014-02-04	60	bez wybocz.bocz.
411		15	F	40	42	35	20	20	25					r	7							r	7							r	7			e		e					skol/inkl	2018-05-29	2019-06-04	13	Th L	r	16		Th L
411			F																																						skol/inkl				L	l	7		L
412		14	F	28	20	24	34	31	32					l	7							l	5							l	3			e		e					skol/inkl	2015-04-28	2016-12-06	20	Th L	l	7
413		12	F	28	35	36	11	18	16			l	5							l	0													e		e					skol/inkl	2013-02-05	2014-05-08	15				10
414		10	F	45	42	45	40	43	46							l	4							l	5							l	4	l	5	e				y	skol/inkl	2012-12-14	2013-07-30	7	peĹ‚na sym.			10
415		13	F	37	38	36	40	42	45					r	4							r	5											e		e					skol/inkl	2010-11-09	2014-11-28	48	Th L	r	12	10
416		9	F	37	38	42	27	29	31					l	5							l	5											e		e					skol/inkl	2013-04-24	2014-11-28	18
417		7	F	28	31	26	12	16	10			r	4			l	4			r	4			l	5			r	6			l	5	l	5	e					skol/inkl	2010-04-03	2016-10-04	78	Th	r	16		Th
417			F																																						skol/inkl				L	l	23	15	L
418		6	F	37	30	27	21	32	23					r	6							r	5							r	5			e		e					skol/inkl	2016-12-20	2019-09-24	33					L
419		10	F	30	34	32	26	26	28			r	4			l	4			r	5			l	4									l	5	e					skol/inkl	2010-12-13	2012-07-18	19	Th	r	4	15
419			F																																						skol/inkl				L	l	3	20
420		11	F	44	30	40	24	24	20					l	5							l	4							l	4			r	10	e					skol/inkl	2016-03-08	2019-06-25	38	Th L	l	34		Th L
421		10	F	35	47		33	30				r	5							r	4							r	3					e							skol/inkl	2012-12-11	2016-04-05	40				5
422		12	F	17	39	34	23	31	28			r	4			l	3			r	5			l	3			r	5			l	3	e		e					skol/inkl	2012-12-11	2015-04-20	28				5
423		14	F	40	44	45	24	35	30			r	3			l	6			r	3			l	3			r	4			l	6	e		e					skol/inkl	2016-03-22	2019-10-24	43	Th	r	12	30
423			F																																						skol/inkl				L	l	22
424		16	F	38	38	42	33	35	31			r	4			l	4			r	4			l	5									r	5	e					skol/inkl	2013-01-31	2013-08-20	7
425		15	F	38	40	42	32	32	35			l	3			r	7			l	5			r	7									e		e					skol/inkl	2017-04-11	2017-10-03	6	Th L	l	28	15
425			F																																						skol/inkl				L	r	17	20
426		13	F	40	32	30	30	30	28			r	4			l	8			r	3			l	7			r	4			l	7	e		e					skol/inkl	2013-05-09	2019-12-19	77	Th	r	10		Th
426			F																																										L	l	12	25	L
427		14	F	23	25	26	41	38	42					l	12							l	12							l	14			e		e					skol/inkl	2006-06-26	2014-10-06	100	Th L	l	42	20	Th L
428		6	F	28	38	36	20	28	31			r	4							r	6							r	4					e		e					skol/inkl	2018-02-14	2020-01-28	23				10
429		13	F	35	36	37	20	21	23					l	5							l	5							l	4			e		e					skol/inkl	2010-12-07	2014-04-01	40	Th L	l	14	10
430		9	F	20	40	32	30	30	32					r	3							r	5							r	5			e		e					skol/inkl	2015-03-24	2015-10-06	7
431		11	F	35	40	42	24	16	38			r	5							r	6							r	4					e		e		y			skol/inkl	2017-08-01	2019-06-25	22				35
432		15	F	42	46	46	23	20	18			r	8			l	10			r	5			l	6			r	5			l	8	e		e					skol/inkl	2012-07-24	2016-08-02	49	Th	r	23		Th
432			F																																						skol/inkl				L	l	37	10	L
433		14	F	30	24	34	20	16	12			r	14			l	10			r	10			l	5			r	12			l	3	e		e					skol/inkl	2012-12-18	2019-06-04	78	Th	r	35		Th
433			F																																										L	l	28		L
434		13	F	42	52	48	28	36	32							l	5							l	3							l	4	r	10	r	3				skol/inkl	2018-06-12	2018-12-13	6				25
435		16	F	38	42	40	30	28	32							l	5							l	4							l	5	e		e					skol/inkl	2013-01-14	2014-08-28	18				35
436		14	F	38	42	36	32	34	36					l	4							l	5							l	4			r	10	e					skol/inkl	2008-06-03	2011-09-06	39				30
437		6	F	30	20	32	18	28	25			r	6			l	5			r	3			l	4			r	5			l	3	e		e					skol/inkl	2018-11-15	2020-03-10	16	Th	r	20	25	Th
437			F																																						skol/inkl				L	l	15		L
438		13	F	54	48	51	40	36	39					l	5							l	5							l	4			e		e					skol/inkl	2010-01-14	2013-05-21	40
439		6	F	30	35	36	32	24	25					r	5							r	4							r	3			r	10	e		y			skol/inkl	2018-06-12	2018-09-11	3
440		7	F	30	40	32	24	20	21					r	3							r	3							r	5			r	7	e		y			skol/inkl	2018-03-06	2018-11-27	8				15
441		15	F	25	27	23	23	26	28					r	7							r	6							r	4			l	10	e					skol/inkl	2014-05-27	2014-11-17	6				20
442		11	F	40	38	42	40	42	45					l	5							l	4							l	4			l	10	e					skol/inkl	2012-10-02	2014-11-17	24
443		10	F	44	46	40	24	26	33					r	4							r	5							r	6			r	10	e					skol/inkl	2010-08-30	2017-01-24	77	Th L	r	10		Th L
444		9	F	40	39	42	18	21	20					r	6							r	5							r	5			e		e					skol/inkl	2014-07-08	2018-06-26	47
445		6	F	23	24	26	21	24	26			r	3							r	4							r	3					r	7	e				y	skol/inkl	2011-09-20	2012-04-24	7
446		11	F	44	39	42	24	25	23					l	6							l	5					l	5					r	10	e					skol/inkl	2014-07-18	2018-06-26	47	RTG o
447		10	F	32	31	28	32	36	34					r	6							r	5					r	5					r	12	e					skol/inkl	2012-03-28	2014-10-06	31				10
448		8	F	38	36	40	24	20	30			r	3							r	3							r	3					r	15	r	15				skol/inkl	2012-01-11	2017-09-26	57
449		7	F	40	35	40	36	28	34			r	5							r	6							r	4					e		e			y		skol/inkl	2016-06-14	2017-10-24	16
450		12	F	35	30		26	20						r	6							r	4											e		e				y	skol/inkl	2017-07-04	2017-09-26	2
451		16	F	38	38	35	34	38	42			r	7			l	4			r	6			l	3									e		e		y			skol/inkl	2015-10-05	2016-06-28	8
452		8	F	24	21	23	31	34	32			r	3			l	6			r	5			l	5			r	5			l	6	e		e					skol/inkl	2009-10-09	2010-05-11	7	Th	r	26
452			F																																						skol/inkl				L	l	25
453		7	F	36	38	34	22	21	24					l	8							l	6							l	6			r	20	r	10				skol/inkl	2013-08-13	2014-12-23	16
454		10	F	32	40	38	18	26	24					l	3							l	6							l	5			e		e		y	y		skol/inkl	2016-06-21	2018-10-09	28
455		8	F	47	40	30	30	30	28					l	5							l	3									l	3	e		e					skol/inkl	2018-06-26	2019-04-02	10				25
456		8	F	40	40	38	27	25	24					l	6							l	4							l	5			e		e					skol/inkl	2018-01-30	2018-06-19	5				30
457		6	F	43	40	50	35	34	36			l	3							l	5									l	6			r	5	e					skol/inkl	2011-08-04	2016-02-23	54
458		10	F	50	30	38	30	20	25					l	3							l	5							l	4			l	7	e					skol/inkl	2019-11-14	2020-02-05	3	Th L	l	17
459		10	F	20	23	26	14	16	18			r	4							r	5							r	5					l	10	e					skol/inkl	2012-12-11	2014-04-15	16
460		10	F	40	32	36	32	28	29			l	4							l	5			r	3									e		e		y	y		skol/inkl	2014-05-20	2015-05-19	12
461		6	F	23	20	20	26	28	20			r	3			l	6			r	5			l	7			r	5			l	6	e		e					skol/inkl	2008-11-13	2017-08-08	105	Th	r	12		Th
461			F																																						skol/inkl				L	l	19	15	L
462		17	F	46	43	42	36	34	37					l	6							l	6							l	5			r	5	e					skol/inkl	2009-07-20	2010-05-24	10
463		16	F	40	44	36	34	28	30							l	8							l	5							l	5	r	10	e					skol/inkl	2015-06-16	2016-10-04	16	L	l	23		L
464		10	F	30	32		25	18						l	6							l	3.5											r	10			y			skol/inkl	2019-09-27	2019-12-03	3				10
465		17	F	40	40	38	18	20	21			r	6							r	5							r	5					e		e					skol/inkl	2016-02-16	2017-01-03	11				20
466		8	F	26	30	36	22	19	24							l	6							l	3							l	5	e		e		y	y	y	skol/inkl	2014-06-17	2017-10-31	40
467		6	F	31	30	36	24	28	21					l	5							l	3							l	3			e		e		y			skol/inkl	2018-05-16	2020-03-12	22				20
468		10	F	35	34	36	30	24	28					r	3							r	3							r	4			r	10	e		y			skol/inkl	2017-05-09	2018-03-27	10
469		10	F	34	32	36	24	26	31					r	7							r	10							r	10			l	5	e					skol/inkl	2008-04-01	2015-05-12	85	Th L	r	15
470		14	F	33	30	32	15	10	12			r	7							r	5							r	5					e		e					skol/inkl	2018-04-11	2018-12-04	8
472		10	F	40	36	35	24	27	26			r	4							r	6							r	5					e		e		y	y		skol/inkl	2016-12-20	2019-04-02	28
473		6	F	30	28	35	20	23	30					r	3							r	3							r	4			e		e		y			skol/inkl	2017-10-20	2019-12-17	26
474		12	F	42	38	41	31	34	36			r	4			l	4			r	5			l	5			r	5			l	6	e		e					skol/inkl	2008-07-22	2012-03-27	44	Th	r	42	10	Th
474			F																																										L	l	41		L
475		15	F	32	25	31	26	20	24					r	3							r	5							r	5			e		e					skol/inkl	2016-04-11	2016-09-20	5
476		10	F	34	36	32	24	28	28			r	4			l	5			r	5			l	3			r	5			l	5	e		e		y	n	n	skol/inkl	2016-08-02	2020-01-23	41	Th	r	10		Th
476			F																																										L	l	15	35	L
477		17	F	53	60	55	42	28	36					l	5							l	6							l	5			e		e					skol/inkl	2016-01-05	2016-05-24	4				30
478		14	F	32	34	32	28	26	31			l	3			r	3			l	4			r	4			l	5			r	5	r	10	e					skol/inkl	2009-09-16	2014-08-05	48	Th	l	12
478			F																																										L	r	18	15
479		13	F	46	44	48	30	31	28					l	7							l	7							l	5			e		e												20
480		14	F	38	34	36	32	26	28			r	6			l	10			r	4			l	6			r	3			l	9	e		e					skol/inkl	2013-11-12	2015-02-24	15	Th	r	8
480			F																															e		e									L	l	28	10
481		14	F	42	40	38	42	38	40					l	6							l	6							l	5			e		e					skol/inkl	2011-11-06	2013-01-08	15	Th L	l	17	15
482		14	F	36	32	39	34	32	28			r	7			l	7			r	7			l	7			r	7			l	7	e		e					skol/inkl	2006-11-24	2012-09-27	69	Th	r	53		Th
482			F																																										L	l	51	5	l
483		6	F		30	30		10	12					l	3									l	5									e							skol/inkl	2008-11-20	2016-02-09	86				20
484		7	F	38	42	40	22	26	24					r	5							r	4							r	3			e		e			y		skol/inkl	2016-03-01	2017-05-03	14	Th L	r	13	15
485		14	F	45	52	48	50	48	48			r	3							r	6							r	5					r	15	e					skol/inkl	2014-02-25	2014-10-14	8				40
486		15	F	44	42	46	40	38	41					l	4							l	5							l	5			r	10	e			y		skol/inkl	2013-02-26	2014-03-18	12				45
487		16	F	36	32	34	32	31	30					l	9							l	8					r	3			l	5	e		e					skol/inkl	2009-02-24	2014-08-19	66	Th L	l	24		Th L
488		9	F											l	6							l	4							l	4			e		e					skol/inkl	2009-06-01	2014-08-19	62				15
489		9	F	24	20	43	12	10	27			r	4			l	5			r	2			l	2			r	0			l	0	e		e					skol/inkl	2014-10-05	2019-04-02	54
490		10	F	26	31	35	21	24	20							l	4							l	5							l	0	e		e					skol/inkl	2009-06-22	2016-03-04	81
491		14	F	40	30	35	18	25	21							l	4							l	3							l	3	r	3	e					skol/inkl	2014-07-08	2014-12-19	5				20
492		14	F	22	24	23	14	15	12			l	4							l	4							l	4					e		e					skol/inkl	2013-04-08	2013-11-05	7
493		13	F	20	37	32	39	35	36					l	6							l	4							l	6			e		e					skol/inkl	2016-06-06	2018-08-28	26
494		9	F	40	34	36	28	22	24							r	3							r	3							r	3	e		e		y			skol/inkl	2016-07-07	2019-09-26	38
495		7	F	38	50	44	30	28	21			r	5							r	4							r	4			l	3	e		e		y			skol/inkl	2015-03-10	2016-09-06	18
496		15	F	42	38	41	28	28	24	l	5	r	10			l	10			r	8			l	8			r	8			l	8	l	10	e					skol/inkl	2013-01-04	2014-12-11	23	Th	r	42		Th
496			F																																										L	l	40		L
497		11	F	30	30	28	31	28	29			r	6			l	4			r	5			l	3			r	5			l	4	l	10	e					skol/inkl	2014-08-05	2015-08-18	12	Th	r	6
497			F																																										L	l	8
498		11	F	28	26	30	28	26	24					l	4							l	5							l	4			r	7	e					skol/inkl	2013-06-26	2014-12-11	18				35
499		10	F	46	44	48	31	29	32					r	5							r	5							r	5			l	5	e					skol/inkl	2014-05-27	2014-10-23	5				35
500		7	F	24	25	26	20	17	21			l	4			r	2			l	5			r	4									e		e					skol/inkl	2012-09-21	2014-06-24	21				10
501		9	F	41	30	36	37	26	32					r	5							r	4							r	5			e		e		y			skol/inkl	2018-05-10	2020-02-18	21				10	R
502		9	F	27	31	29	31	32	30					r	5							r	5											l	10	e					skol/inkl	2012-06-19	2014-08-22	26
503		7	F	26	31	38	10	24	20							r	3							r	6							r	3	e		e					skol/inkl	2016-04-05	2019-09-19	41
504		9	F	34	30	32	24	25	26					l	6							l	5							l	4			r	5	e					skol/inkl	2015-07-31	2017-05-23	22
505		6	F	38	40	36	25	20	28			r	4							r	5							r	3					e		e		y			skol/inkl	2017-04-18	2019-09-24	29
506		14	F	40	48	49	26	28	36			r	5							r	4							r	3					r	10	r	10	y			skol/inkl	2017-03-07	2019-12-12	33
507		11	F	38	34	36	21	24	21					l	4							l	4							l	5			r	10	e					skol/inkl	2019-09-26	2019-12-19	3
508		16	F	26	24	26	18	21	23	l	6	r	6			l	5	l	6	r	8			l	5			r	9			l	5	r	10	e					skol/inkl	2015-06-08	2016-02-09	8	Th	r	28		Th
508			F																																						skol/inkl				L	l	14		L
509		11	F	40	42	39	28	26	29					l	9							l	6							l	7			r	7	e					skol/inkl	2015-08-04	2019-06-18	46	Th L	l	26		Th L
510		8	F	38	42	34	24	21	22			r	8			l	3			r	7			l	4			r	6			l	3	l	5	e					skol/inkl	2006-08-18	2014-12-30	100	Th	r	30		Th
510			F																																													25
511		9	F	24	35	32	24	15	20			r	7			l	6			r	7			l	7			r	4			l	5	l	5	e			y		skol/inkl	2012-10-18	2017-11-21	61	Th	r	12	10	Th
511			F																																										L	l	14	25	L
512		9	F	26	20	40	24	24	28					l	3							l	6							l	2			r	15	e					skol/inkl	2015-02-10	2017-02-28	24				25
513		10	F	34	30	32	18	11	14					l	5							l	2							l	3			r	10	e					skol/inkl	2017-09-19	2018-07-03	10
514		6	F	34	32	35	20	21	19					r	5							r	3							r	4			e		e					skol/inkl	2019-12-03	2020-05-05	5				10
515		10	F	38	40	40	24	26	34					l	5							l	9							l	6			e		e					skol/inkl	2012-10-30	2016-06-07	44	Th L	l	8	15	Th L
516		14	F	30	32	29	30	29	27					l	5							l	5							l	5			e		e					skol/inkl	2016-02-10	2018-11-29	33
517		14	F	50	48	49	32	31	34					l	7							l	3							l	3			e		e					skol/inkl	2016-03-22	2016-09-13	6
518		14	F	41	30	36	28	21	25			r	5			l	5			r	3			l	4			r	4			l	4	e		e					skol/inkl	2019-03-19	2019-10-29	7	Th	r	20
518			F																																										L	l	12	10
519		14	F	40	38	35	30	32	31					r	6							r	5							r	4			e		e					skol/inkl	2014-03-27	2014-11-18	8
520		10	F	38	40	34	36	24	24					r	5							r	5							r	5			r	5	e					skol/inkl	2015-04-21	2016-03-29	12
521		13	F	40	28	34	20	18	21					l	6							l	5							l	5			e		e					skol/inkl	2016-01-05	2017-02-28	13				15
522		13	F	36	39	42	32	28	32					r	16							r	12							r	7			e		e					skol/inkl	2010-11-15	2013-01-01	23	Th L	r	29	15	Th L
523		13	F	42	39	42	34	36	32							l	10							l	10							l	8	e		e					skol/inkl	2013-06-26	2014-09-16	15	L	l	26		L
524		9	F	30	34	40	20	26	30					r	5							r	4							r	0			e		e			y		skol/inkl	2017-04-18	2018-09-11	17
525		9	F	40	48	44	22	36	33					l	4							l	3							l	2			e		e					skol/inkl	2018-08-22	2019-08-08	12
526		16	F	40	33	36	33	28	29					l	5							l	6							l	6			r	10	e					skol/inkl	2019-10-17	2020-01-23	3				25
527		8	F	26	31	40	16	23	16							l	5			r	0			l	3							l	4	e		e					skol/inkl	2012-03-27	2014-04-15	25				25
528		14	F	36	42	46	24	26	31							l	8							l	7							l	4	r	5	e					skol/inkl	2009-08-11	2014-06-03	58
529		11	F	38	30	25	28	20	27							l	10							l	8							l	8	r	15	r	10				skol/inkl	2016-06-07	2020-02-06	44	L	l	23		L
530		8	F	24	26	23	31	28	34							l	4							l	5							l	4	r	20	r	15				skol/inkl	2007-11-06	2014-10-28	83
531		12	F	30	18	23	15	10	4			r	5			l	6			r	8			l	3			r	10			l	4	r	10	e					skol/inkl	2014-08-12	2020-01-21	65	Th	r	20		Th
531			F																																						skol/inkl				L	l	14		L
532		10	F	36	45	30	16	30	10					l	5							l	6							l	5			e		e		y			skol/inkl	2017-08-22	2018-09-11	13				20
533		9	F	35	43	39	20	20	20			r	4							r	5							r	5					e		e					skol/inkl	2009-04-08	2018-01-02	105	Th	r	10
534		6	F	24	20	28	23	22	18					r	8							r	8							r	5			r	10	r	5				skol/inkl	2009-08-17	2016-05-24	81	Th L	r	27	20	Th L
535		17	F	36	38	39	21	20	24			r	5			l	8			r	3			l	4			r	6			l	2	e		e					skol/inkl	2010-10-24	2016-06-14	68	Th	r	30	10	Th
535			F																																										L	l	32		L
536		5	F	30	31	32	28	27	26			r	4			l	5			r	5			l	7			r	5			l	6	r	10	r	5		y		skol/inkl	2014-07-01	2015-07-23	12				15
537		14	F	38	38	36	24	30	26			r	5			l	4			r	5			l	4			r	5			l	5	e		e					skol/inkl	2013-05-28	2014-07-01	14	Th	r	23	25
537			F																																										L	l	15	25
538		7	F	40	33	32	24	18	20							l	4							l	3							l	5	r	5	e			y		skol/inkl	2014-02-18	2016-06-07	28				25
539		15	F	45	49	42	24	26	23			r	5			l	8			r	6			l	5			r	8			l	7	e		e					skol/inkl	2010-08-26	2011-11-27	15	Th	r	41		Th
539			F																																										L	l	38	20	L
540		10	F	26	32	28	21	20	19			l	10			r	13			l	8			r	4			l	8			r	7	e		e					skol/inkl	2007-07-13	2012-09-15	62	Th	l	20	15	Th
540			F																																										L	r	25		L
541		8	F	44	50	48	21	18	22			r	7			l	5			r	8			l	4			r	5			l	4	r	5	e					skol/inkl	2016-04-05	2017-03-07	11	Th	r	19	35	Th
541			F																																										L	l	8	30	L
542		14	F	36	37	41	26	32	34			r	7							r	5							r	5					r	10	r	10				skol/inkl	2017-05-09	2017-07-04	2	Th	r	24	15	Th
543		6	F	25	30	48	34	24	21					r	5							r	3							r	3			r	7	r	10		y		skol/inkl	2013-04-23	2018-12-11	68				20
544		7	F	30	22	40	30	24	27			r	3							r	5							r	5					r	10	e			y		skol/inkl	2018-03-27	2020-02-18	23				20
545		14	F	40	29	36	10	15	13			r	25			l	6			r	18			l	6			r	15			l	3	e		e					skol/inkl	2019-04-16	2020-01-21	9	Th	r	56	10
545			F																																						skol/inkl				L	l	37	20
546		13	F	38	40	41	36	38	34			l	3			r	3			l	2													l	10	e					skol/inkl	2014-11-12	2015-04-21	5
547		8	F	44	47	45	32	40	38			r	4							r	3													e		e					skol/inkl	2019-01-15	2019-10-08	9
548		14	F	30	30	40	18	10	26			r	5	l	11					r	4	l	9					r	5	l	5			e		e					skol/inkl	2015-07-20	2017-08-16	25	Th	r	20	45	Th
548			F																																						skol/inkl				Th L	l	30	35	Th L
549		10	F	32	38	33	26	19	26					l	6							l	3							l	3			e		e					skol/inkl	2015-07-21	2016-10-18	15
550		9	F	38	30	34	30	28	31					l	6							l	6							l	3			e		e					skol/inkl	2019-10-15	2020-02-06	4
551		11	F	40	43	45	32	28	30			r	5							r	4													r	7	e					skol/inkl	2014-12-02	2015-08-18	8				15
552		9	F	35	44	41	28	28	32							l	6							l	5							l	5	l	7	e					skol/inkl	2011-08-26	2015-08-18	48				20
553		19	F	18	20	21	18	16	20			l	6							l	5							l	5					e		e					skol/inkl	2012-10-11	2013-01-10	3
554		7	F	30	30	40	28	30	28			l	8			r	5			l	8			r	3			l	7			r	4	e		e			y		skol/inkl	2014-07-22	2015-07-28	12
555		8	F	28	36	28	22	24	20					r	5							r	3							r	3			r	10	e					skol/inkl	2015-10-27	2017-03-07	17
556		8	F	32	34	29	20	21	21			r	5							r	4							r	4					l	3	e					skol/inkl	2011-06-14	2016-03-29	69
557		12	F	36	42	39	26	31	28			r	4							r	4							r	4					r	5	e					skol/inkl	2007-06-04	2011-12-06	54	Th	r	12		Th
558		13	F	50	34	44	40	33	42					l	5							l	3											e		e					skol/inkl	2018-08-28	2019-07-25	11	Th L	l	15		Th L
559		11	F	43	45	44	24	26	23			r	5							r	4													l	5	e					skol/inkl	2013-07-08	2014-07-08	12
560		17	F	45	43	45	30	17	20					l	10							l	7							l	4			e		e					skol/inkl	2019-01-08	2020-05-05	15	Th L	l	21		Th L
561		9	F	34	32	10	32	20	10					r	5							r	4							r	3			e		e					skol/inkl	2013-09-10	2019-12-05	75				10
562		6	F	48	44	45	28	22	26					r	3							r	2											e		e					skol/inkl	2013-11-12	2014-10-27	11				15
563		10	F	30	30	28	10	14	12			r	15			l	12			r	12			l	9			r	15			l	11	e		e					skol/inkl	2016-02-18	2018-01-02	23	Th	r	75		Th
563			F																																										L	l	68	15	L
564		9	F	36	30	38	32	20	40			r	6							r	3									r	3			e		e			y		skol/inkl	2015-03-27	2019-05-21	50
565		13	F	30	30	29	14	12	13			r	10			l	5			r	17			l	16			r	17			l	16	e		e					skol/inkl	2016-01-12	2017-09-19	20	Th	r	70
565			F																																						skol/inkl				L	l	65	50
566		6	F	30	30	42	30	25	30			r	3							r	5							r	0					e		e			y		skol/inkl	2015-03-27	2017-07-25	28				55
567		10	F	33	30	36	28	18	18							r	5							r	5							r	4	l	25	l	20				skol/inkl	2016-06-28	2018-02-13	20
568		13	F	40	43	42	31	30	32					l	6							l	4							l	4			e		e			y		skol/inkl	2019-05-16	2020-01-02	8	Th L	l	10	50
569		7	F	28	38	39	18	28	40					l	6							l	5							l	6			e		e					skol/inkl	2015-03-10	2019-11-14	56	Th L	l	5	50
570		8	F	24	25	38	23	20	24			r	5			l	6			r	5			l	6			r	5			l	2	e		e					skol/inkl	2014-01-21	2018-05-15	52	Th	r	30		Th
570			F																																										L	l	33		L
571		11	F	42	32	32	23	24	24			r	4							r	3							r	4					e		e					skol/inkl	2014-03-04	2015-01-27	10				10
572		6	F	36	32	44	14	20	24			l	5							l	4							l	6					r	15	r	5				skol/inkl	2016-09-29	2018-02-20	17				5
573		6	F	34	36	42	25	26	28					l	4							l	5							l	4			r	3	e					skol/inkl	2008-11-15	2014-03-11	64				25
574		7	F	40	44	44	30	22	24			r	5							r	5							r	4					e		e		y			skol/inkl	2016-02-02	2017-06-06	16				30
575		14	F	36	44	50	26	30	24					l	7							l	6							l	7			e		e					skol/inkl	2016-03-08	2017-11-28	20	Th L	l	24		Th L
576		11	F	40	42	34	24	32	18			r	3			l	6			r	3			l	5			r	3			l	5	e		e					skol/inkl	2012-10-11	2015-12-03	38	Th	r	3		Th
576			F																																										L	l	17		L
577		14	F	34	30	36	28	18	24			r	10			l	4			r	8			l	4			r	7			l	2	e		e					skol/inkl	2016-02-09	2018-04-10	26	Th	r	28		Th
578		17	F	54	48	51	20	21	22			r	12			l	5			r	10			l	7			r	10			l	7	e		e					skol/inkl	2019-11-21	2020-02-25	3				20
579		9	F	41	38	41	32	28	29					r	6							r	5							r	5			e		e		y			skol/inkl	2019-04-02	2020-02-28	10				5
580		10	F	28	30	20	24	20	20			r	5			l	5			r	10			l	3			r	8			l	4	e		e					skol/inkl	2015-07-14	2020-03-12	56	Th	r	15	15	Th
580			F																																						skol/inkl				L	l	20	20	L
581		9	F	25	34	43	30	34	28			r	5			l	4			r	4			l	4			r	5			l	4	e		e					skol/inkl	2017-03-28	2019-05-21	26	Th	r	14
581			F																																										L	l	25
582		16	F	41	44	46	26	30	23					l	11							l	7							l	5			e		e					skol/inkl	2016-03-22	2018-01-26	22	Th L	l	25	15
583		8	F	24	30	32	14	18	19			r	4							r	2													e		e		y			skol/inkl	2017-10-17	2018-06-19	8				15
584		7	F	24	27	30	20	19	14			l	4			r	5			l	4			r	7			l	5			r	5	e		e		y			skol/inkl	2012-10-12	2018-10-11	72				15
																																																20
																																																20
[truncated: 9 more columns]
