# Supplementary material for: Morphological differences in scoliosis curvatures as a cause of difficulties in its early detection based on angle of trunk inclination
Source: BMC Musculoskelet Disord. 2022 Nov 2;23:948. doi: 10.1186/s12891-022-05878-6 (PMC9628035; doi:10.1186/s12891-022-05878-6)
Supplement: Supplementary file 2 — Supplementary Material 2 [file 12891_2022_5878_MOESM2_ESM.xlsx]

## Sheet: M_baza_chłopcy_11_05_2021
N.o	name and surname	age	sex	lordosis I	lordosis II	lordosis III	kyphosis I	kyphosis II	kyphosis III	I ATR-C-Th r/l	I ATR-C-Th deg	I ATR-Th r/l	I ATR-Th deg	I ATR-Th-L r/l	I ATR-Th-L deg	I ATR-L r/l	I ATR-L deg	II ATR-C-Th r/l	II ATR-C-Th deg	II ATR-Th r/l	II ATR-Th deg	II ATR-Th-L r/l	II ATR-Th-L deg	II ATR-L r/l	II ATR-L deg	III ATR-C-Th r/l	III ATR-C-Th deg	III ATR-Th r/l	III ATR-Th deg	III ATR-Th-L r/l	III ATR-Th-L deg	III ATR-L r/l	III ATR-L deg	D.T.bef.treat.r/l	D.T bef.treat.mm	D.T.aft.treat.r/l	D.T aft.treat.mm	Achilles contract.	valgus walk	knee valgus	instrument	start date of treat.	end treat.date	treat.time in months	RTG I	RTG I side	RTG I deg	Perdiolle	RTG II
1		11	M	35	35		35	40						r	7							r	5											e		e			n	n	skol/inkl	2017-11-15	2019-05-29	18
2		12	M	24	22		25	26				r	5							r	4													l	10	e			n	n	skol/inkl	2013-05-28	2013-09-30	4
3		14	M	20	22		36	40						l	6							l	5											r	15	r	10	n	n	n	skol/inkl	2015-07-06	2016-02-02	7
4		8	M	38	36		22	24						r	5							r	2											l	10	e			y		skol/inkl	2012-04-10	2012-11-23	6
5		10	M	24	25		35	36				r	8							r	6							r	5					e		e			n		skol/inkl	2010-11-22	2011-06-27	7
6		7	M	38	38	34	20	30	23			r	5							r	2								0					e					y		skol/inkl	2018-02-13	2019-04-02	14
7		10	M	40	36	27	30	24	16					r	6							r	4							r	3			r	10	e		y	y		skol/inkl	2018-02-13	2019-04-02	14
8		7	M	22	25	25	24	20	35					r	4							r	3								0			e		e			y		skol/inkl	2016-07-12	2019-07-02	36
9		8	M	34	28	26	24	22	20			r	5	l	3					r	3	l	4						0	l	4			e		e			n		skol/inkl	2012-07-17	2016-09-20	49	Th L	l	14	10
10		8	M	37	34		17	20						l	5							l	3											r	7	e				y	skol/inkl	2013-04-16	2013-12-11	7	Th L	l	15	5
11		7	M	40	35		22	24				r	5							r	3													r	7	e		n	n	n	skol/inkl	2014-04-29	2014-08-12	4
12		10	M	38	40		24	20				r	5								2													e		e		y			skol/inkl	2015-10-13	2016-06-07	8
13		9	M	44	38		31	25								l	5							l	5									e		e			y		skol/inkl	2019-04-09	2019-09-26	5
14		7	M	41	43		23	28				r	5							r	4									r	2			e		e			y		skol/inkl	2017-09-12	2019-08-01	23
15		17	M	30	30	30	30	28	24					r	5							r	4							r	4			r	7	r	3				skol/inkl	2015-10-13	2016-06-07	8
16		13	M	33	35		24	32						l	6							l	3											e		e		n	n	n	skol/inkl	2016-02-16	2016-07-12	5
17		7	M	30	36	35	34	38	32					l	5							l	4							l	4			e		e					skol/inkl	2011-08-24	2014-11-19	39
18		14	M	40	46	50	32	25	20			r	7							r	5							r	5					r	5	r	5				skol/inkl	2017-06-06	2020-02-28	32
19		5	M	24	25		24	23						r	6							r	3											e		e			y		skol/inkl	2012-11-19	2014-07-16	20
20		13	M	40	32		33	28				r	5							r	5													e		e		n	n	n	skol/inkl	2013-12-10	2014-06-24	6
21		7	M	35	30	30	26	30	24					r	4							r	3							r	2			r	7	r	3		y		skol/inkl	2015-01-27	2015-12-17	11
22		10	M	34	30		26	24						r	7							r	5											e		e			n		skol/inkl	2011-06-21	2011-10-25	4
23		14	M	48	40		35	34								l	5							l	3									l	15	l	7		n		skol/inkl	2012-01-11	2014-08-28	19
24		7	M	48	45		46	42						r	5							r	5											e		e			n		skol/inkl	2009-06-08	2012-08-14	38
25		12	M	30	30	29	20	28	27					l	5							l	5							l	3			l	7	l	5	n	n	n	skol/inkl	2017-06-13	2019-10-03	28
26		6	M	20	23		34	30						l	4							l	2											r	7	r	3		n		skol/inkl	2013-07-02	2013-10-14	3
27		7	M	38	30		28	22						r	6							r	5											l	10	l	5	y		n	skol/inkl	2015-04-28	2015-12-29	8
28		12	M	34	32		24	22						r	5							r	3											e		e			n		skol/inkl	2011-03-22	2011-09-13	6	Th L	r	17	5
29		11	M	48	44	38	38	20	16					r	4							r	6							r	3			e		e			y		skol/inkl	2019-06-13	2019-12-05	5	Th L	r	15	10
30		14	M	30	26		32	27				r	4			l	2			r	4			l	2									e		e			n		skol/inkl	2008-09-09	2011-10-11	36
31		14	M	32	31		34	36						l	6							l	4											l	20	l	5		n		skol/inkl	2012-06-26	06.08.2013.	14
32		13	M	23	20		16	12						l	3							l	2											e		e					skol/inkl	2018-12-18	2019-06-25	6
33		8	M	22	20		24	26						l	6							l	4											e		e			n		skol/inkl	2008-04-08	2011-12-20	42
34		14	M	40	40		33	30						l	6							l	4											e		e			y		skol/inkl	2017-06-13	2017-11-07	5
35		6	M	28	36	50	31	37	40			r	8							r	7									r	4			r	7	e					skol/inkl	2015-12-17	2019-08-12	44	Th L	r	20	15	Th L
36		14	M	40	45		18	25				l	5			r	6					l	2											e		e					skol/inkl	2018-04-06	2018-08-21	4	Th L	l	12	10
37		11	M	40	30	43	30	42	37					r	6							r	4							r	4			r	10	r	5				skol/inkl	2016-11-15	2019-08-01	33
38		11	M	40	36	36	30	18	20							l	6					l	4							l	2			r	10	e			y		skol/inkl	2015-09-14	2016-02-09	5
39		10	M	34	30		30	32						l	6																			r		e			n		skol/inkl	2011-08-09	2012-09-18	13
40		14	M	40	40	40	58	38	39			r	4			l	4			r	4			l	3			r	3			l	3	e		e					skol/inkl	2015-02-17	2019-07-16	53
41		14	M	32	33	30	20	20	20					r	9							r	8							r	6			e		e			n	n	skol/inkl	2017-10-14	2019-05-08	19	Th L	r	21	15	Th L
42		10	M	33	46	40	35	18	24					l	5							l	3															y	y		skol/inkl	2016-07-26	2017-07-04	12
43		7	M	40	41		20	32						r	5							r	5											r	5	e			y		skol/inkl	2019-04-17	2019-10-08	6
44		7	M	35	32	24	40	43	23			l	4			r	4			l	5							l	3					e		e			y		skol/inkl	2019-04-02	2020-02-20	10
45		17	M	39	43		38	30				r	5							r	5													r	10	e					skol/inkl	2019-09-03	2019-12-10	3
46		8	M	46	43		46	45						l	5							l	5											l	5	e			n		skol/inkl	2012-05-08	2013-11-26	18
47		12	M	40	34	38	28	38	22			r	4			l	6			r	3			l	3			r	3			l	4	r	10	e					skol/inkl	2016-01-19	2019-10-09	45	Th	r	15	10
47			M																																										L	l	9	10
48		14	M	30	40		20	30						r	6							r	4											e		e					skol/inkl	2017-04-18	2017-10-03	6	Th-L	r	10	10
49		17	M	40	34		60	54						r	6							r	5											e		e					skol/inkl	2012-08-14	27.08.2013.	12	Th L	r	30	25	Th-L
50		6	M	35	33		30	28						l	5							l	6											r	10	e					skol/inkl	2019-10-03	2020-01-14	3
51		8	M	48	44		32	30				r	6			l	5			r	6			l	3									l	7	e					skol/inkl	2013-06-24	2013-12-26	6
52		10	M	26	22	30	20	24	23			r	4			l	5			r	5			l	6			r	5			l	10	e		e			n	n	skol/inkl	2016-02-18	2020-01-21	47	Th	r	10	5	Th
52			M																																						skol/inkl				L	l	17	15	L
53		14	M	30	35		34	36						l	8							l	6											e		e					skol/inkl	2010-08-26	16.08.2011.	12	Th L	l	10	5
54		12	M	40	46		30	30								r	5							r	2									e		e					skol/inkl	2017-02-21	2017-07-25	5
55		13	M	30	34		25	24						r	5							r	5											e		e					skol/inkl	2012-03-06	29.01.2013.	10
56		8	M	35	32		24	25						l	5							l	4											l	7	e			y		skol/inkl	2012-05-22	2012-08-19	3
57		11	M	40	36		60	56						l	5							l	5											e		e					skol/inkl	2011-04-08	2012-04-24	12
58		9	M	35	34		38	36				r	4			l	3			r	4			l	3									l	5	e					skol/inkl	2013-04-16	2013-12-03	8
59		9	M	40	36		51	50						r	6							r	5											l	7	e					skol/inkl	2011-05-14	2013-03-05	22	Th L	r	15	10
60		8	M	34	35		36	37						r	4							r	5											l	4	e					skol/inkl	2012-02-06	2013-06-11	16
61		16	M	20	23		34	36				l	4			r	5			l	4			r	4									l	10	e					skol/inkl	20.12.2012.	29.05.2013.	5
62		8	M	40	40	44	20	27	43			l	4							l	5													e		e					skol/inkl	2017-11-14	2019-03-26	16
63		16	M	24	28		26	30				l	7							l	5													e		e					skol/inkl	2016-09-20	2017-05-30	8
64		6	M	24	44	30	36	30	30					r	4							r	2							r	2			e		e			y	y	skol/inkl	2015-04-28	2018-05-15	37
65		11	M	37	34	42	28	23	26							l	5			r	3			l	3			r	0			l	2	r	10	r	10		y		skol/inkl	2017-01-17	2019-02-12	25
66		9	M	15	20		22	23						r	4							r	4											e		e					skol/inkl	2012-03-22	2012-10-23	7
67		12	M	40	42		20	37				r	10			l	5			r	11			l	5									e		e					skol/inkl	2018-01-23	2019-09-24	20	Th	r	21	15	Th
67			M																																										L	l	15	10	L
68		16	M	34	32		50	46				l	7							l	5													e		e					skol/inkl	17.01.2012.	17.12.2013.	23
69		6	M	40	32	30	30	18	20			r	4							r	5							r	3					e		e					skol/inkl	2017-10-31	2018-12-04	14
70		10	M	38	24	26	24	18	20			l	4							l	5							l	5					l	5	l	15				skol/inkl	2013-10-15	2017-01-03	39
71		12	M	45	41		40	38						r	6							r	5											r	10	e					skol/inkl	2019-06-04	2020-01-23	7
72		16	M	45	43		48	45						l	6							l	4											l	10	e					skol/inkl	14.06.2011.	19.07.2012.	13
73		15	M	40	37	48	50	43	43			r	6			l	6			r	6			l	4			r	5			l	3	l	10	e					skol/inkl	2010-08-05	2013-02-19	30	Th	r	15	10
73			M																																						skol/inkl				L	l	10	10
74		7	M	36	32	36	40	38	32							l	6							l	4							l	5	l	7	l	5				skol/inkl	2008-12-04	2018-06-05	114
75		14	M	35	32		36	32						l	5							l	5											r	10	r	5		y		skol/inkl	2011-09-13	2012-07-31	10
76		6	M	30	32	34	20	14	19					r	5							r	7							r	4			l	15	e		y	y		skol/inkl	2017-10-10	2019-03-05	17
77		13	M	40	30	34	24	20	33					r	5							r	4							r	5			r	5	e					skol/inkl	2016-11-18	2017-10-03	11
78		12	M	35	32	30	31	34	32					r	3																										skol/inkl	2012-10-22
79		8	M	45	50	48	15	12	30			l	6							l	5							l	3					e		e			y	y	skol/inkl	2016-11-10	2018-04-10	17
80		9	M	34	32	35	23	25	20			r	6							r	5													l	7				y		skol/inkl	2010-06-14	2013-12-17	42
81		6	M	10	14	12	12	16	14			r	3							r	3							r	3					e		r	5				skol/inkl	2009-08-14	2012-02-07	30
82		12	M	50	40	42	35	20	20					r	5							r	4							r	3			e		e			y		skol/inkl	2017-01-03	2018-02-27	13	Th L	r	12	10
83		9	M	34	38	35	23	10	25			r	4							r	5							r	4					r	7	e					skol/inkl	2011-12-20	2019-06-11	90	Th L	r	10	10
84		6	M	37	38	40	34	30	38					l	4							l	4							l	3			l	10	l	10		y		skol/inkl	2008-12-29	2014-04-29	64
85		16	M	40	32	37	29	30	23					r	9							r	7							r	9			e		e					skol/inkl	2018-02-27	2019-11-19	21	Th L	r	24	20	Th L
86		9	M	28	26	32	28	17	24			l	6							l	5							l	2					e		e					skol/inkl	2018-11-27	2020-01-23	14
87		12	M	34	32		17	20						r	6							r	3											r	7	e			y		skol/inkl	2012-07-10	2013-01-18	6
88		12	M	28	38		28	24								l	5							l	3									e		e					skol/inkl	2012-07-18	2013-05-07	10
89		14	M	50	55	50	38	45	40					l	5							l	7											e		e					skol/inkl	2015-11-19	2016-08-30	9
90		12	M	28	36	32	20	30	16			r	5							r	4							r	2					e		e			y	y	skol/inkl	2016-01-05	2017-03-14	15
91		10	M	40	37	46	39	36	24			r	6							r	5							r	3					r	5	e					skol/inkl	2015-02-17	2015-12-28	10	Th	r	11.8	10
92		8	M	24	28		29	20						r	6							r	4											e		e					skol/inkl	2018-11-27	2019-06-11	7
93		14	M	36	34		42	40						r	5							r	3											e		e					skol/inkl	2013-02-13	2013-07-30	5	Th L	r	14	15
94		19	M	28	30		24	30		l	4			r	4	l	3	l	4			r	4	l	3									l	7	l	7				skol/inkl	2012-01-18	2013-04-16	15
95		14	M	19	20		14	23						r	4							r	4											e		e					skol/inkl	2011-11-29	2013-02-12	15
96		9	M	30	36	32	28	20	18			r	4							r	6							r	6					r	7	e					skol/inkl	2012-07-24	2014-12-30	29	Th	r	10	5
97		5	M	28	30		32	30						r	4							r	4							r	5			e		e			y		skol/inkl	2008-06-17	2013-08-13	62
98		10	M	38	38	30	36	29	30			r	3			l	3			r	2			l	5			r	2			l	2	e		e					skol/inkl	2013-07-31	2014-11-10	16
99		9	M	35	50	55	38	44	45							r	6							r	6					r	3			e		e					skol/inkl	2014-12-30	2018-11-02	47
100		14	M	20	23		28	26		l	5							l	3			l	3							l	4			e		e			y		skol/inkl	2016-10-25	2019-06-13	32
101		15	M	37	34		34	32				l	5	l	5							l	5											e		e					skol/inkl	2012-11-13	2013-06-18	7
102		13	M	24	34	31	36	40	31	l	2					l	3	l	4							l	3							e		e			y		skol/inkl	2015-02-16	2016-03-01	13
103		13	M	36	35		39	34						l	6							l	10											r	10	e					skol/inkl	2019-02-18	2019-11-05	9
104		13	M	43	45	45	34	28	35			r	4			l	5			r	3			l	5			r	2			l	6	r	7	e					skol/inkl	2019-06-19	2019-12-05	6	Th	r	10	10	Th
104			M																																						skol/inkl				L	l	2021-02-12	15	L
105		8	M	28	32	38	24	31	30			r	4							r	3			l	4			r	4			l	4	e		e					skol/inkl	2010-02-05	2016-01-12	71
106		6	M	20	28	32	24	18	27					r	3							r	6							r	5			r	5	e			y		skol/inkl	2012-04-25	2019-11-18	91
107		15	M	24	25	26	4	3	10			r	4			l	4			r	7			l	5			r	5			l	5	e		e					skol/inkl	2007-09-17	2012-10-30	60	Th	r	20	20	Th
107			M																																										L	l	48	35	L
108		8	M	30	26		19	20						r	3							r	2							r	6			r	10	r	10				skol/inkl	2019-10-03	2020-02-14	4
109		6	M	40	32	28	20	24	10							r	5							r	6									l	10	l	20	y	y	y	skol/inkl	2013-04-09	2017-10-24	48
110		10	M	32	30		36	35				r	3			l	4			r	3			l	4			r	2			l	2	l	7	e					skol/inkl	2011-05-25	2013-07-23	26
111		10	M	31	25		34	28				r	4			l	5			r	3			l	5									r	7	e					skol/inkl	2013-07-06	2013-12-17	5
112		11	M	30	28		45	44				r	5			l	4			r	3			l	4									l	5	e					skol/inkl	2007-10-08	2010-07-12	33
113		11	M	30	28	32	35	32	34							l	5							l	5							l	4	r	7	r	5				skol/inkl	2007-11-05	2013-05-21	6
114		8	M	28	45	35	20	16	19					r	5							r	2							r	4			r	10	e		y	y		skol/inkl	2015-03-10	2019-07-18	52
115		14	M	28	30	30	30	30	32					l	5							l	2											e		e			y		skol/inkl	2012-04-11	2017-09-26	65
116		10	M	40	36	32	40	42	38							l	4							l	4									e		e					skol/inkl	2012-01-11	2012-10-11	9
117		9	M	30	38	30	30	30	33			r	4			l	4			r	4			l	4			r	2					l	10	e			y		skol/inkl	2011-11-08	2015-02-09	39
118		15	M	30	35		28	32				r	4							r	3													e		e					skol/inkl	2019-01-08	2019-12-17	11
119		14	M	24	20	36	25	20	22			r	4							r	6							r	5					e		e			y		skol/inkl	2014-03-18	2018-08-17	53
120		6	M	30	30	35	18	22	30					r	5							r	3											e		e			y		skol/inkl	2017-06-20	2019-03-26	27
121		8	M	34	38	31	25	24	19					r	5							r	3							r	2			r	3	e			y		skol/inkl	2016-08-02	2019-11-21	39
122		7	M	26	28	42	26	30	28			l	6			r	8			l	5			r	11			l	5			r	25	r	10	r	5				skol/inkl	2009-12-14	2020-01-14	133	Th	l	27	15	Th
122			M																																						skol/inkl				L	r	28	15	L
123		7	M	24	36		30	20				r	5							r	3													r	10	e			y		skol/inkl	2018-05-15	2018-11-13	6
124		14	M	28	30		32	34		l	5	r	5					l	5	r	4													l	5	e					skol/inkl	2011-03-08	2011-07-07	4
125		14	M	32	34		33	36						l	5							l	4											e		e					skol/inkl	2011-11-12	2013-09-03	22
126		14	M	37	28		24	24						r	5									r	2									e		e					skol/inkl	2013-04-23	2015-04-07	16
127		16	M	50	28	30	40	36	24			r	5							r	3							r	2					e		e					skol/inkl	2016-03-01	2017-10-10	19
128		7	M	20	40	28	26	36	32					r	6							r	2							r	5			r	5	e		y	y		skol/inkl	2015-07-21	2019-06-11	47
129		12	M	28	34	34	21	26	21			r	6							r	6							r	4					e		e					skol/inkl	2019-08-01	2020-02-18	6
130		12	M	30	26		24	30				l	3							l	4													e		e					skol/inkl	2017-01-24	2017-06-20	5
131		13	M	36	29		28	34						l	6							l	9							l	5			r	10	r	5		y		skol/inkl	2017-07-18	2019-01-22	18
132		16	M	36	38		34	36						r	4							r	5											l	15	l	7				skol/inkl	2012-05-28	2013-07-23	14
133		11	M	30	28		26	24				r	4			l	5			r	4			l	5									e		e					skol/inkl	2010-12-14	2013-01-22	25	L	l	14	10
134		10	M	34	29		40	30						r	5							r	4											e		e			y		skol/inkl	2019-09-10	2019-12-10	3
135		12	M	36	24	30	18	18	25					l	5							l	3							l	2			r	7	r	7				skol/inkl	2016-08-09	2017-05-23	9
136		8	M	26	33		23	28				r	5							r	2													e		e					skol/inkl	2019-03-19	2019-07-09	5
137		6	M	25	30	32	30	20	42					l	5							l	6							l	4			e		e			y		skol/inkl	2017-11-07	2018-11-13	12
138		15	M	40	34		20	25						r	7							r	5											e		e			y		skol/inkl	2018-01-31	2019-10-31	21
139		9	M	38	46	35	28	26	23			r	4			l	8			r	5			l	11			r	9			l	12	e		e					skol/inkl	2011-06-07	2019-02-27	92	Th	r	22	20	Th
139			M																																										L	l	34	30	L
140		7	M	20	24		32	32						l	5							l	2											r	7	e					skol/inkl	2012-04-25	2014-12-30	32
141		9	M	38	36		34	28				r	5							r	0													e		e					skol/inkl	2019-05-21	2019-11-07	6
142		10	M	36	34	36	34	35	34			r	4			l	5			r	4			l	5			r	2			l	2	l	10	e			y		skol/inkl	2012-01-10	2013-03-19	14
143		14	M	30	34		40	42						r	4							r	2											e		e					skol/inkl	2013-03-26	2013-11-19	8
144		6	M	30	32	30	28	30	28					r	3							r	2									l	5	r	5	e					skol/inkl	2007-08-24	2016-04-12	104
145		5	M	33	32		30	30				r	6							r	4													e		e		y			skol/inkl	2016-02-14	2017-09-13	19
146		9	M	32	37	29	32	30	30							l	6							l	6							l	5	r	15	r	10				skol/inkl	2008-05-20	2018-04-10	119
147		11	M	24	41	35	34	33	20			r	5			l	3			r	4			l	3			r	4			l	4	e		e					skol/inkl	2017-02-15	2020-02-25	36
148		9	M	35	38		16	29						l	6							l	7											e		e					skol/inkl	2018-07-24	2019-07-09	12
149		12	M	28	38		18	16				r	3			l	3			r	4			l	6									e		e		y			skol/inkl	2019-08-01	2019-12-12	4	Th	r	11.8	10
149			M																																										L	l	12.4	15
150		7	M	30	40	40	30	34	35					l	5							l	4							l	6			r	7	e		y			skol/inkl	2017-06-27	2019-05-21	23
151		7	M	40	46	37	35	35	43					l	6							l	6							l	6			r	10	e		y			skol/inkl	2019-01-15	2019-09-19	8
152		7	M	26	26	24	34	32	30					r	4							r	3							r	5			e		e					skol/inkl	2006-04-20	2015-12-22	116
153		12	M	45	45		37	35						l	4							l	4											e		e					skol/inkl	2012-08-30	2012-11-27	3
154		11	M	35	33		28	15						r	4							r	2											e		e					skol/inkl	2018-09-18	2019-01-15	4
155		8	M	33	33	40	27	22	20			r	3			l	4			r	3			l	4			r	2			l	0	l	7	e			y		skol/inkl	2011-07-19	2020-01-30	102
156		13	M	25	27		14	13								l	3							l	3									e		e		y	y		skol/inkl	2019-07-30	2019-11-21	4
157		6	M	28	40	40	28	32	30					r	4							r	5							r	0			e		e					skol/inkl	2014-05-06	2015-06-02	13
158		10	M	24	36	35	20	21	27							r	4							r	6							r	10	e		e					skol/inkl	2018-04-03	2019-06-11	14
159		13	M	31	25		6	20						l	5							l	3											l	10	e					skol/inkl	2015-07-28	2016-02-02	7
160		8	M	26	22	28	19	24	25					r	4							r	2							r	5			e		e					skol/inkl	2016-01-11	2016-07-27	6
162		13	M	26	20		26	18				l	5			l	4			l	5			l	4			l	5			l	5	e		e					skol/inkl	2012-12-06	2014-07-15	19
163		9	M	36	35	35	18	20	20					l	6							l	3							l	0			r	15	r	5				skol/inkl	2015-03-09	2019-02-26	47
164		9	M	32	30		23	26				l	4							l	4													l	5	e					skol/inkl	2010-08-27	2011-09-15	13
165		12	M	44	43		38	36						l	4							l	2											e		e					skol/inkl	2013-05-28	2013-10-17	5	Th L	l	10	10
168		14	M	40	42		41	40						r	4							r	4											r	30	r	10			y	skol/inkl	2010-06-11	2012-05-08	23
169		11	M	34	35		38	35				l	6							l	5													l	10	e					skol/inkl	2012-11-06	2014-01-07	14
170		7	M	60	56		40	43						r	7							r	5											r	10	e			y		skol/inkl	2016-08-30	2019-10-29	38
171		15	M	30	32		30	34						l	6							l	4											e		e					skol/inkl	2017-07-25	2017-10-12	3	Th L	l	14	10
172		9	M	33	32		22	31						l	4							l	4											r	7	e					skol/inkl	2013-05-14	2013-10-01	5
173		10	M	42	46	50	41	32	40					r	4							r	3											r	15	r	5				skol/inkl	2018-05-15	2018-11-27	6
174		6	M	32	35	30	28	24	35					l	12							l	5							l	3			l	7	l	7				skol/inkl	2012-01-10	2016-07-19	54
175		13	M	27	28	30	43	43	24					l	5							l	2							l	4			r	25	r	15				skol/inkl	2018-10-09	2020-02-04	16
176		14	M	30	40	38	20	26	32			l	4			r	6			l	4			r	3			l	2			r	0	e		e			y	y	skol/inkl	2013-04-23	2016-08-23	40
177		7	M	21	30	23	20	18	22			r	5											r	4							r	2	r	15	e			y		skol/inkl	2014-03-14	2019-06-11	63
178		7	M	52	49	40	40	50	38			l	5							l	5							l	4					e		e			y		skol/inkl	2014-10-21	2019-12-05	62
179		13	M	35	41		35	37						l	6							l	7							l	3			e		e					skol/inkl	2017-05-30	2019-08-06	27
180		15	M	32	30		35	28				l	3									l	3											e		e					skol/inkl	2019-07-16	2019-10-24	3
181		7	M	31	48		28	46						r	4							r	4											e		e					skol/inkl	2014-02-27	2014-09-09	7
182		13	M	30	32		24	25								r	7			l	4			r	6			l	2			r	4	e		e			y		skol/inkl	2016-06-21	2019-06-13	36
183		18	M	43	45		45	47		l	23			r	4			l	22			r	4											r	7	r	5				skol/inkl	2013-01-29	2013-11-25	10	C Th	l	70	40	C Th
183			M																																										Th L	r	17	20	Th L
184		10	M	40	40		30	22						r	4							r	2											r	15	e					skol/inkl	2013-07-09	2014-01-14	6
185		8	M	18	24	30	27	30	25			r	10			l	5			r	8			l	2			r	5			l	2	r	10	e					skol/inkl	2017-02-21	2017-08-22	6	Th	r	15	15
185			M																																										L	l	11	10
186		10	M	40	38	32	36	35	25			r	3			l	5			r	4			l	6			r	3			l	4	e		e					skol/inkl	2016-03-21	2017-12-30	21
187		13	M	46	34		40	32						r	3							r	5							r	2			e		e					skol/inkl	2010-07-23	2015-11-19	64
188		6	M	29	30		15	20				r	5							r	3													e		e		y			skol/inkl	2019-01-15	2019-09-10	8
189		17	M	34	32		24	26				r	7	r	4					r	4													e		e					skol/inkl	2018-04-10	2018-09-25	5
190		10	M	31	36		20	23								l	4							l	4									e		e					skol/inkl	2016-05-12	2017-03-11	10	L	l	14	15
191		16	M	30	30	40	30	30	26							l	6							l	3									e		e			y		skol/inkl	2019-05-29	2020-01-14	8
192		10	M	46	42		47	30						l	6							l	5							l	3			e		e					skol/inkl	2017-05-30	2018-01-23	8
193		14	M	38	36		30	32				r	4			l	5			r	4			l	6									r	10	e			y		skol/inkl	2019-03-05	2019-07-09	4
194		15	M	44	42		45	43						r	5									r	4									l	10	e					skol/inkl	2012-09-25	2012-12-14	3	Th L	r	10	10
195		16	M	38	40		20	30				l	5							l	5													r	10	r					skol/inkl	2012-05-08	2012-11-13	6
196		9	M	24	17		22	17						r	5							r	2											e		e			y		skol/inkl	2017-01-17	2017-08-29	7
197		14	M	30	28		20	23						r	6							r	3											e		e			y		skol/inkl	2019-06-18	2019-10-31	4	Th L	r	13	15
198		15	M	20	20		20	22				l	6			r	4			l	4			r	5									r	10	e					skol/inkl	2013-06-04	2013-10-10	4
199		9	M	40	30	32	18	28	26			r	4			l	5			r	5			l	5									e		e					skol/inkl	2017-01-03	2017-07-18	6
200		9	M	32	30	40	24	15	15							l	6							l	3							l	2	e		e					skol/inkl	2015-01-27	2017-08-08	31
201		10	M	28	40	38	30	30	20			r	6			l	4			r	4			l	5			r	3			l	3	e		e			y		skol/inkl	2017-10-24	2019-04-09	18
202		7	M	22	30		28	34						r	4							r	4							r	4			r	10	r	7				skol/inkl	2015-04-28	2019-12-17	56	Th L	r	16	15	Th L
203		8	M	35	46	36	30	24	36					r	6					r	4							r	4					e		e					skol/inkl	2015-02-21	2015-08-26	7
204		16	M	32	34	32	20	22	18					r	3							r	5							r	2			r	7	e					skol/inkl	2014-10-20	2018-02-27	40
205		7	M	34	35	35	41	33	30					l	5							l	2							l	2			r	15	r	7				skol/inkl	2014-07-15	2016-01-06	18
206		17	M	58	49		50	52				r	5			l	5			r	5			l	3			r	4			l	2	e		e			y		skol/inkl	2017-12-01	2020-01-07	25
207		15	M	36	34		30	32				r	3			l	5			r	3			l	3									e		e					skol/inkl	2016-01-23	2016-06-30	5
208		12	M	24	26		32	28						r	10							r	8							r	6			l	7	e					skol/inkl	2012-10-05	2013-10-22	12	Th L	r	21	15	Th L
209		7	M	29	34		28	30				r	3																									y			skol/inkl	2007-03-09	2013-06-05	75
210		17	M	33	32		38	36						r	4							r	4											r	7	e			y		skol/inkl	2018-11-13	2019-06-18	6
211		13	M	35	36		32	34						l	4							l	2											e		e					skol/inkl	2013-06-18	2013-12-10	4
212		7	M	30	30	20	24	18	18			r	5							r	5					r	5							e		e					skol/inkl	2007-12-17	2015-02-24	86
213		18	M	25	27		28	30				r	10			l	10			r	5			l	6			r	3			l	5	e		e					skol/inkl	2015-10-27	2016-12-13	14	Th	r	23	25	Th
213			M																																										L	l	15	15	L
214		11	M	30	40	40	24	20	22							l	5							l	5									e		e					skol/inkl	2012-08-14	2013-10-17	14
215		6	M	20	32	30	18	18	20							l	4							l	4							l	3	e		e			y		skol/inkl	2017-05-16	2018-12-04	19	L	l	10	10
216		10	M	34	32		28	24						l	5							l	4							l	3			e		e					skol/inkl	2015-06-30	2018-11-13	46	Th	l	13	10
217		11	M	30	34	34	23	21	20					l	4							l	4											e		e			y		skol/inkl	2011-02-01	2014-04-01	38
218		15	M	42	40	40	48	40	40					r	4					l	5							l	3					e		e					skol/inkl	2011-06-21	2014-10-07	40
219		10	M	40	38	40	20	30	24			r	15			l	3			r	16			l	4			r	14			l	4	e		e					skol/inkl	2014-04-23	2018-04-17	48	Th	r	58	45	Th
219			M																																										L	l	6	10	L
220		12	M	55	54		30	31				l	5							l	4							l	7					r	7	e					skol/inkl	2012-08-19	2017-06-07	56
221		8	M	30	28		28	26						r	5							r	5											e		e					skol/inkl	2014-03-09	2014-12-23	9
222		9	M	32	30	28	21	20	21					r	5							r	3											e		e					skol/inkl	2018-07-17	2019-09-03	14
223		11	M	34	35	32	20	18	24					r	8							r	7							r	4			r	10	e					skol/inkl	2008-09-04	2016-06-28	93
224		12	M	19	20		30	32						r	4							r	4							r	3			r	20	e					skol/inkl	2018-02-27	2019-05-15	15
225		12	M	28	32		32	36						r	5							r	4							r	4			l	7	e					skol/inkl	2012-10-16	2014-03-18	17
226		6	M	20	23		26	28				r	4							r	4													e		e					skol/inkl	2013-07-23	2014-04-15	9
227		17	M	31	27		23	20				r	8							r	6							r	4					e		e			y		skol/inkl	2013-08-27	2014-10-09	14
228		6	M	20	22	30	20	16	20			r	4							r	7							r	5					r	20	e					skol/inkl	2019-03-12	2019-11-19	8
229		7	M	22	24		20	23				r	4							r	4							r	3					r	7	e			y		skol/inkl	2017-06-27	2019-08-13	26
230		14	M	36	30	30	34	32	32					r	4							r	5											e		e			y		skol/inkl	2018-05-29	2018-12-20	6
231		8	M	34	40	37	30	30	42					r	6							r	6							r	10			e		e			y		skol/inkl	2017-07-18	2020-02-18	31	Th L	r	15	15	Th L
232		6	M	27	30	35	26	30	24					r	3							r	10							r	7			e		e			y		skol/inkl	2018-02-06	2018-12-06	10	Th L	r	20	15	Th L
233		14	M	34	32		24	28				l	4			r	5			l	4			r	5			l	3			r	4	e		e					skol/inkl	2010-11-10	2015-06-09	55
234		9	M	32	35	40	25	26	28			r	3			l	4			r	3			l	4									e		e					skol/inkl	2011-04-12	2012-06-20	14
235		10	M	42	30	36	42	24	20					l	7							l	8							l	6			e		e			y		skol/inkl	2011-07-26	2019-11-12	100	Th L	l	22	20	Th L
236		13	M	27	28		18	20						l	5							l	4							l	4			e		e			y		skol/inkl	2012-05-22	2016-05-13	48
237		15	M	36	34		32	34						l	4							l	4											r	10	e					skol/inkl	2013-03-13	2014-09-29	17
238		7	M	30	30	32	18	30	9			r	3							r	4													e		e			y		skol/inkl	2013-04-09	2014-05-20	13
239		14	M	33	23		35	26				l	5							l	5							l	4					e		e			y		skol/inkl	2014-07-08	2019-07-16	60
240		20	M	45	43		32	26				r	8			l	10			r	5			l	8			r	5			l	8	e		e				y	skol/inkl	2018-07-31	2019-02-28	7	Th	r	49	35	Th
240			M																																										L	l	35	30	L
241		18	M	40	36		26	24				l	6							l	5													e		e				y	skol/inkl	2011-10-04	2013-05-25	19
242		15	M	36	32		36	34				r	8			l	8			r	8			l	8			r	12			l	9	r	20	r	10				skol/inkl	2009-12-11	2013-08-13	44	Th	r	39	30	Th
242			M																																				y		skol/inkl				L	l	36	35	L
243		15	M	30	28		15	12						l	6							l	5											e		e					skol/inkl	.12.03.2013	2013-11-23	8
244		17	M	31	28		30	30				l	6							l	3															e					skol/inkl	2019-10-29	2020-03-12	5
245		5	M	32	30		25	24				r	3							r	5													e		e					skol/inkl	2019-03-14	2020-01-14	10
246		10	M	34	40		28	20				r	5			l	5			r	3			l	4			r	0			l	4	e		e			y		skol/inkl	2011-06-28	2012-05-04	11	Th	r	14	15
246			M																			r																							L	l	10	10
247		15	M	40	48		30	26						l	5							l	4											e		e			y		skol/inkl	2017-04-25	2018-05-29	13
248		13	M	31	24	30	23	26	28					l	6							l	0											e		e					skol/inkl	2017-02-14	2017-07-11	5
249		8	M	24	23	22	20	15	24			r	4			l	4			r	4			l	4			r	6			l	8	e		e			y		skol/inkl	2008-11-13	2017-08-08	104	Th	r	10	10	Th
249			M																														\												L	l	9	10	L
251		14	M	30	32		40	42				r	4							r	5							r	6					e		e		y			skol/inkl	2017-03-07	2018-10-02	19
252		16	M	30	20		30	30								l	5							l	3									r	7	e					skol/inkl	2012-03-27	2012-06-28	3
253		8	M	45	42		30	23						l	7							l	5											e		e		y			skol/inkl	2016-07-12	2016-12-20	5
254		13	M	42	40		28	30						r	4							r	5											r	15	r	5				skol/inkl	2018-10-23	2019-01-10	3
255		12	M	31	32		25	23						l	5							l	5											e		e			y		skol/inkl	2014-07-22	2016-08-02	25
256		9	M	34	32		38	37				r	4							r	4													e		e					skol/inkl	2011-09-20	2014-04-29	31
257		11	M	20	24	26	30	24	23			r	4							r	3													e		e					skol/inkl	2013-07-23	2014-04-15	9
258		6	M	24	32	40	24	30	26			r	6							r	3							r	3					e		e		y			skol/inkl	2017-06-27	2018-07-17	13
259		6	M	28	29	37	28	32	32			r	3			l	4			r	4			l	4			r	0			l	4	e		e					skol/inkl	2016-06-14	2018-07-24	25
260		7	M	31	43	33	34	32	14							l	7							l	5							l	5	e		e					skol/inkl	2010-12-20	2011-05-24	6
261		7	M	32	34		32	42						r	3									r	5					r	2			e		e					skol/inkl	2014-11-18	2017-06-13	30
262		8	M	20	30	35	21	21	20			l	5			r	3			l	4			r	4									e		e					skol/inkl	2011-07-05	2014-02-27	31	Th	l	10	10
262			M																																				y		skol/inkl			23	L	r	7	15
263		15	M	45	43		43	36		l	4	r	10			l	5	l	4	r	8			l	5	l	4	r	6	l	6			e		e					skol/inkl	2005-02-04	2013-05-09	99	Th	r	42	30	Th
263			M																																										L	l	36	25	L
264		9	M	34	38	36	26	28	22					r	4							r	4											e		e					skol/inkl	2011-02-04	2011-09-29	7
265		10	M	35	33		48	48						r	5							r	3							r	3			e		e					skol/inkl	2013-05-21	2015-08-04	27
266		12	M	31	32		25	26				r	5			l	5			r	3			l	4									r	7	e					skol/inkl	2018-06-26	2019-06-25	12
267		13	M	40	44		50	37						r	6							r	4											r	15	e					skol/inkl	2010-09-21	2012-09-27	24	Th L	r	16	15
268		9	M	40	34	38	36	28	26					r	6							r	5											e		e			y		skol/inkl	2019-06-25	2020-02-04	8
269		6	M	20	25		25	23						r	4							r	7							r	6			e		e		y			skol/inkl	2018-06-12	2019-10-29	16	Th L	r	19	20
270		16	M	40	36		42	42						r	6							r	5							r	5			l	7	e			y		skol/inkl	2009-12-04	2012-12-12	36
271		5	M	24	24	24	16	23	24			r	5							r	4							r	4					e		e					skol/inkl	2016-03-01	2019-06-28	3
272		11	M	36	34		37	36						r	5							r	5							r	3			r	10	e					skol/inkl	2016-09-27	2018-10-30	25
273		16	M	30	32		28	26				r	5			l	5			r	4			l	5									e		e					skol/inkl	2013-05-07	2014-06-10	13
274		15	M	47	44		49	51				l	5			r	5			l	4			r	5			l	4			r	5	e		e					skol/inkl	2013-02-08	2013-08-28	6	L	r	12	15
275		7	M	34	50		36	30				l	5			r	4			l	3			r	3									e		e					skol/inkl	2018-07-17	2019-01-24	6
278		8	M	26	30		23	24				r	3			l	4			r	0			l	0			r	0			l	0	e		e					skol/inkl	2012-09-21	2014-06-24	21
279		14	M	30	32		26	24						r	3							r	4											e		e		y			skol/inkl	2008-12-16	2014-12-04	72
280		9	M	30	40	30	20	15	20			r	6			l	4			r	3			l	4									e		e					skol/inkl	2019-10-15	2020-02-14	4
281		10	M	26	42	40	20	39	20					r	4							r	5							r	5			r	15	r	7				skol/inkl	2013-10-01	2017-03-07	52	Th L	r	13	15
282		6	M	28	26	36	23	21	24			r	3			l	5			r	3			l	6									e		e		y			skol/inkl	2018-05-22	2019-12-12	19
283		15	M	24	23	27	28	30	32			r	4			l	5			r	4			l	3			r	0			l	0	l	5	l	5				skol/inkl	2009-08-17	2016-01-12	77
284		15	M	40	43		30	32				l	4							l	4													l	5	e					skol/inkl	2014-01-21	2014-05-15	4
285		12	M	30	38		24	20						r	4							r	4											e		e				y	skol/inkl	2014-03-18	2014-06-18	3
286		12	M	20	24		40	36						l	4							l	3											e		e					skol/inkl	2015-11-18	2016-09-13	10
287		7	M	30	30	35	18	26	20							l	5							l	6							l	4	e		e					skol/inkl	2018-08-21	2019-05-28	9
288		6	M	28	30		20	18						l	5							l	5							l	0			r	10	e					skol/inkl	2016-08-16	2017-06-27	10
289		14	M	56	36		40	28						l	5							l	4											r	10						skol/inkl	2016-04-12	2016-07-16	3
290		15	M	22	24	25	20	22	22			l	6							l	5													r	10	e		y			skol/inkl	2019-03-19	2019-09-27	6
291		10	M	30	35		30	33				r	4							r	4			l	5			r	2			l	7	r	15	e		y			skol/inkl	2018-04-03	2019-10-24	18
292		6	M	40	38	36	18	24	24			r	5							r	5													e		e					skol/inkl	2014-12-23	2015-05-19	5
293		8	M	48	40	50	27	20	30					r	6							r	3							r	0			r	10	e					skol/inkl	2014-10-21	2015-06-16	8
294		7	M	20	30	40	25	20	35					r	3							r	3							r	0			e		e			y		skol/inkl	2016-04-20	2017-09-12	17
295		11	M	20	30		20	24						r	5							r	5							r	2			e		e		y			skol/inkl	2014-11-18	2020-02-27	62
296		8	M	30	28	36	28	22	24					r	4							r	3											e		e					skol/inkl	2014-05-13	2014-12-19	7
297		12	M	40	30	44	38	30	32					l	4							l	3							l	2			l	7	e					skol/inkl	2012-11-20	2018-08-21	68	Th L	l	13	10
298		12	M	40	38	40	36	42	40			r	4			l	4			r	3			l	4			r	2			l	2	l	4	e					skol/inkl	2012-10-20	2015-08-25	34
299		10	M	42	38		22	24				r	4							r	4			l	2			r	5			l	6	r	7	e					skol/inkl	2012-06-19	2015-03-27	33	Th	r	10	15
299			M																																										L	l	12	20
300		13	M	40	38		24	26								l	14							l	12							l	10	r	5	e					skol/inkl	2011-04-06	2014-09-29	41
301		14	M	36	38		20	20								l	6							l	10							l	3	e		e					skol/inkl	2010-01-28	2013-01-08	36
302		9	M	30	30		30	24						r	6							r	4											r	15	r	5				skol/inkl	2019-02-12	2020-01-14	11
303		9	M	32	30		30	28				r	8			l	2			r	5			l	2									e		e					skol/inkl	2014-12-30	2016-10-18	22
304		11	M	23	30	31	24	18	9			r	6			l	5			r	9			l	5			r	8			l	4	r	5	e					skol/inkl	2016-04-12	2019-06-04	34	Th	r	15	15	Th
304			M																																										L	l	10	10	L
305		13	M	22	30		25	30						r	5							r	5							r	3			e		e					skol/inkl	2016-04-12	2017-06-05	13
306		14	M	28	34		24	22						r	5							r	5											r	7	e			y		skol/inkl	2019-04-16	2019-10-15	6
307		9	M	48	42	43	42	32	26					r	5							r	2											r	10	e		y	y		skol/inkl	2016-05-24	2016-11-15	5
308		10	M	36	39	38	32	36	34			l	6							l	3							l	3					e		e		y			skol/inkl	2017-12-12	2019-03-12	15
309		18	M	38	35	44	24	20	30					l	12							l	6							l	2			e		e					skol/inkl	2007-02-13	2012-12-04	70
310		13	M	43	43		26	23						l	6							l	8							l	9			e		e					skol/inkl	2015-12-17	2017-10-17	22	Th L	l	30	25
311		14	M	28	40		21	32								l	6							l	7							l	6	l	7	e		y	y		skol/inkl	2019-08-31	2020-01-30	5
312		10	M	54	38		27	27				l	5							l	5													e		e			y		skol/inkl	2016-08-23	2017-01-24	5
313		10	M	40	50	40	30	28	40			r	5			l	3			r	5			l	3									r	7	e			y		skol/inkl	2018-07-31	2019-08-13	13
314		9	M	40	33	32	16	14	14					r	13							r	5							r	0			r	10	r	5				skol/inkl	2013-11-12	2019-11-12	71	Th L	r	7	10
315		6	M	20	23	25	23	26	20					r	5							r	8							r	6			l	10	l	7				skol/inkl	2018-08-21	2019-03-05	7
316		6	M	32	34	40	34	34	37			r	20							r	18							r	31					e		e					skol/inkl	2011-08-20	2020-02-20	90	Th	r	40	35	Th
316			M																																										L	l	21	30	L
317		7	M	30	30	30	20	20	20			r	5							r	3							r	2					e		e					skol/inkl	2017-04-25	2018-06-05	14
[truncated: 9 more columns]
